# Supplementary material for: Syntrophic Acetate-Oxidizing Microbial Consortia Enriched from Full-Scale Mesophilic Food Waste Anaerobic Digesters Showing High Biodiversity and Functional Redundancy
Source: mSystems. 2022 Sep 8;7(5):e00339-22. doi: 10.1128/msystems.00339-22 (PMC9600251; doi:10.1128/msystems.00339-22)
Supplement: DATA SET S1 [file msystems.00339-22-s0007.xlsx]

## Sheet: Table of content
Supplementary Information
Syntrophic acetate-oxidizing microbial consortia enriched from full-scale mesophilic food waste anaerobic digesters showing high biodiversity and functional redundancy
Chao Li,a Liping Hao,b,# Fan Lü,a,c Haowen Duan,a Hua Zhang,a,c Pinjing Hea,#
aInstitute of Waste Treatment and Reclamation, Tongji University, Shanghai 200092, People's Republic of China
bState Key Laboratory of Pollution Control and Resource Reuse, College of Environmental Science and Engineering, Tongji University, Shanghai 200092, People's Republic of China
cShanghai Institute of Pollution Control and Ecological Security, Shanghai 200092, People's Republic of China
Data S1 GTDB-taxo, genome information and raw counts mapped to the middle to high quality MAGs, taxonomy and relative abundance of important genera and MAGs (potential SAOB and methanogens)

## Sheet: Middle to high quality MAGs
Genome	GTDB-taxo	Genome information						binsMappingInfo							DNA-RPKM = numReads / ( total length of genome/1000 * totalNumReads/1,000,000 ) - Reads per kilo base per million mapped reads
		completeness	contamination	GC	lineage	N50	size	cz1	cz2	cz3	lm1	lm2	lm3	ORFsLength	cz1	cz2	cz3	lm1	lm2	lm3
								58117959	60507015	67458280	60400214	61906816	60901071
cz1.105	d__Bacteria;p__Chloroflexota;c__Anaerolineae;o__Promineofilales;f__;g__;s__	87.78	3.636	0.648	Bacteria	25262	4826607	292281	381423	107086	995	1036	930	4295895	1.17068	1.4674	0.369525	0.0038347	0.00389554	0.00355471
cz1.11	d__Bacteria;p__Spirochaetota;c__Spirochaetia;o__Sphaerochaetales;f__Sphaerochaetaceae;g__Sphaerochaeta;s__Sphaerochaeta sp001604325	95.09	1.253	0.596	Bacteria	10069	1867386	82840	19968	49	9412	9234	1321	1653190	0.862198	0.199621	0.000439378	0.0942585	0.0902254	0.0131206
cz1.128	d__Bacteria;p__Firmicutes_A;c__Clostridia;o__Acetivibrionales;f__DSM-8532;g__DTU059;s__	94.86	0.699	0.382	Clostridiales	23672	2551410	143757	60856	2293	1457	1227	495	2213600	1.11743	0.454358	0.0153557	0.0108974	0.00895379	0.00367182
cz1.140	d__Bacteria;p__Firmicutes_B;c__Peptococcia;o__Peptococcales;f__BICA1-8;g__;s__	96.93	1.25	0.378	Clostridia	29809	2387962	240540	251978	1218	387	321	184	2050084	2.01886	2.03135	0.00880725	0.00312537	0.00252927	0.00147374
cz1.154	d__Bacteria;p__Firmicutes_A;c__Clostridia;o__Acetivibrionales;f__DSM-8532;g__DTU059;s__	95.45	1.398	0.384	Clostridiales	23381	2362107	467766	399126	867	151	137	11	2072458	3.88358	3.18287	0.00620152	0.00120629	0.00106782	8.71529e-05
cz1.157	d__Bacteria;p__Synergistota;c__Synergistia;o__Synergistales;f__Aminobacteriaceae;g__Aminivibrio;s__	97.38	0	0.547	Bacteria	10656	2551148	120268	104032	81384	804	1314	2212	2240773	0.923511	0.767297	0.538401	0.00594045	0.00947238	0.0162092
cz1.173	d__Bacteria;p__Bacteroidota;c__Bacteroidia;o__Bacteroidales;f__UBA932;g__RC9;s__	87.36	0.476	0.473	Bacteroidetes	24741	1440380	53388	162324	353	163714	143723	14289	1306647	0.703032	2.05314	0.0040048	2.07438	1.77676	0.179564
cz1.24	d__Bacteria;p__Bacteroidota;c__Bacteroidia;o__Bacteroidales;f__Dysgonomonadaceae;g__Petrimonas;s__Petrimonas mucosa	97.54	0.596	0.498	Bacteria	21030	2492698	134384	90192	5926	17868	18664	10370	2248765	1.02824	0.662855	0.0390645	0.131551	0.134067	0.0757199
cz1.29	d__Bacteria;p__Bacteroidota;c__Bacteroidia;o__Bacteroidales;f__Paludibacteraceae;g__Paludibacter;s__	85.87	0.716	0.405	Bacteria	12001	2480093	83854	43293	1901	125123	66340	1200	2093125	0.689316	0.341835	0.0134633	0.9897	0.511967	0.00941372
cz1.3	d__Bacteria;p__Chloroflexota;c__Anaerolineae;o__Anaerolineales;f__Anaerolineaceae;g__T78;s__	96.36	1.818	0.469	Bacteria	29590	1875360	86709	92521	8146	579104	541639	109450	1648605	0.904976	0.927509	0.0732475	5.81569	5.30707	1.09012
cz1.4	d__Bacteria;p__Firmicutes_B;c__Desulfotomaculia;o__Desulfotomaculales;f__Pelotomaculaceae;g__DTU098;s__DTU098 sp002305915	99.78	0.632	0.504	Firmicutes	47363	2616665	211789	207562	4185	6349	4218	15	2127221	1.71309	1.61261	0.029164	0.0494145	0.0320299	0.000115785
cz1.53	d__Bacteria;p__Bacteroidota;c__Bacteroidia;o__Bacteroidales;f__DTU049;g__DTU049;s__	87.6	0.396	0.288	Bacteroidetes	7118	1995883	173874	195265	23516	2528	2526	7884	1585982	1.88637	2.03479	0.219801	0.0263901	0.0257274	0.081625
cz1.65	d__Bacteria;p__Synergistota;c__Synergistia;o__Synergistales;f__Thermovirgaceae;g__UBA1876;s__	95.76	0	0.535	Bacteria	9481	1700702	433207	363047	75534	49	35	30	1461778	5.09922	4.10465	0.765995	0.000554979	0.000386766	0.000336988
cz1.68	d__Bacteria;p__Firmicutes_A;c__Clostridia;o__Acetivibrionales;f__DSM-8532;g__DTU059;s__	97.9	1.048	0.412	Clostridiales	27298	2253824	216661	153861	9007	1111	751	21	1945851	1.91585	1.30681	0.0686176	0.00945292	0.00623436	0.000177209
cz1.73	d__Bacteria;p__Bacteroidota;c__Bacteroidia;o__Bacteroidales;f__Dysgonomonadaceae;g__Fermentimonas;s__Fermentimonas massiliensis	99.45	0	0.369	Bacteria	48786	2284188	1459390	1389259	45936	370208	245546	31295	2077920	12.0846	11.0497	0.32771	2.9497	1.90882	0.247298
cz2.119	d__Bacteria;p__Bacteroidota;c__Bacteroidia;o__Bacteroidales;f__UBA1402;g__UBA1402;s__UBA1402 sp002305085	96.75	0	0.464	Bacteria	20161	2382950	244754	304243	12436	236948	266526	24740	2092741	2.01235	2.4027	0.0880907	1.87456	2.05724	0.194115
cz2.122	d__Bacteria;p__Firmicutes_E;c__DTU015;o__D8A-2;f__D2;g__UBA3907;s__	88.77	0	0.47	Firmicutes	42901	1632227	91031	126162	88483	1048	1035	15218	1427062	1.09758	1.4611	0.91914	0.0121585	0.0117155	0.175101
cz2.152	d__Bacteria;p__Verrucomicrobiota;c__Kiritimatiellae;o__LD1-PB3;f__Lenti-01;g__Lenti-01;s__Lenti-01 sp002304915	92.06	1.38	0.598	Bacteria	28715	2426345	334750	396827	6666	1320740	724945	4915	2184777	2.63635	3.00185	0.0452296	10.0086	5.35993	0.0369395
cz2.25	d__Bacteria;p__Firmicutes_A;c__Clostridia;o__Acetivibrionales;f__DSM-8532;g__DTU059;s__	97.53	1.748	0.414	Clostridiales	47421	2256808	303337	241160	3979	80	108	135	1970856	2.64826	2.0223	0.0299284	0.000672042	0.000885178	0.00112474
cz2.49	d__Bacteria;p__Firmicutes_A;c__Clostridia;o__Acetivibrionales;f__DSM-8532;g__Thermoclostridium;s__	89.7	0.721	0.408	Clostridiales	5244	2041555	50176	64283	350	11162	9194	111	1557114	0.554454	0.682292	0.00333206	0.118682	0.0953774	0.00117052
cz2.52	d__Bacteria;p__Chloroflexota;c__Anaerolineae;o__SBR1031;f__UBA2029;g__MO-CFX2;s__	92.27	2	0.644	Bacteria	18893	4347505	214553	387992	660	331	339	33	3735157	0.98836	1.71675	0.00261939	0.00146717	0.00146606	0.000145071
cz2.59	d__Bacteria;p__Firmicutes_A;c__Clostridia;o__Tissierellales;f__Sedimentibacteraceae;g__Sedimentibacter;s__	99.06	0	0.392	Clostridiales	83362	2268215	639968	879456	944	66165	71685	394	2026467	5.43386	7.17247	0.00690553	0.540568	0.571413	0.00319251
cz2.60	d__Bacteria;p__Synergistota;c__Synergistia;o__Synergistales;f__Aminobacteriaceae;g__Aminobacterium;s__Aminobacterium colombiense	100	0	0.453	Bacteria	110012	1825164	186479	170579	149810	658185	515315	714144	1679905	1.91001	1.67817	1.32197	6.48671	4.95507	6.98033
cz2.68	d__Bacteria;p__Bacteroidota;c__Bacteroidia;o__Bacteroidales;f__UBA932;g__Bact-11;s__	94.04	0.714	0.444	Bacteroidetes	134286	1866350	94671	136064	1509	1742	1387	1473	1736720	0.937944	1.29481	0.0128802	0.0166066	0.0129005	0.0139267
cz3.12	d__Bacteria;p__Firmicutes_G;c__SHA-98;o__UBA4971;f__UBA4971;g__UBA4971;s__	88.07	0.816	0.492	Firmicutes	22741	2736398	37327	104671	1667627	308073	575727	1642989	2300310	0.279207	0.752028	10.7468	2.21732	4.04289	11.728
cz3.120	d__Bacteria;p__Firmicutes_G;c__SHA-98;o__DTUO25;f__DTU025;g__UBA10085;s__	92.54	2.866	0.538	Firmicutes	19346	2922775	2594	8063	161480	35626	73539	83311	2438152	0.0183062	0.054655	0.981799	0.241918	0.487213	0.561069
cz3.122	d__Bacteria;p__Firmicutes_B;c__Syntrophomonadia;o__Thermacetogeniales;f__Thermacetogeniaceae;g__Syntrophaceticus;s__	81.52	0	0.452	Firmicutes	8544	2083767	29076	120710	187100	1826	2559	2210	1633881	0.306199	1.221	1.69753	0.018503	0.0252995	0.0222099
cz3.23	d__Bacteria;p__Synergistota;c__Synergistia;o__Synergistales;f__Synergistaceae;g__Syner-03;s__Syner-03 sp002306075	100	0	0.519	Bacteria	44348	1779529	531703	535588	415973	530	631	862	1589425	5.75597	5.5691	3.87963	0.00552074	0.00641285	0.00890517
cz3.26	d__Bacteria;p__Caldatribacteriota;c__Caldatribacteriia;o__Caldatribacteriales;f__Caldatribacteriaceae;g__UBA3950;s__	95.76	0	0.424	Bacteria	8587	1478736	6300	12639	87446	534	627	5966	1206736	0.0898293	0.173099	1.07422	0.0073264	0.00839299	0.0811794
cz3.34	d__Bacteria;p__Bacteroidota;c__Bacteroidia;o__Bacteroidales;f__DTU049;g__DTU049;s__DTU049 sp001512885	96.41	0.714	0.289	Bacteroidetes	24836	2052321	4752	15069	2777215	220946	240770	911925	1758483	0.0464973	0.141625	23.4119	2.08022	2.2117	8.51522
cz3.36	d__Bacteria;p__Firmicutes_A;c__Clostridia;o__Peptostreptococcales;f__Natronincolaceae;g__Alkaliphilus_B;s__	88.63	0	0.381	Clostridiales	17568	1857974	10078	14660	4283216	30067	23959	351788	1551141	0.111793	0.156199	40.9339	0.320923	0.249505	3.72396
cz3.71	d__Bacteria;p__Chloroflexota;c__Anaerolineae;o__Anaerolineales;f__Anaerolineaceae;g__T78;s__	92.72	3.818	0.482	Bacteria	164654	2380328	27150563	21335036	4430854	10423	9851	1183	2070458	225.633	170.303	31.7238	0.0833466	0.0768556	0.00938196
cz3.72	d__Bacteria;p__Thermotogota;c__Thermotogae;o__Petrotogales;f__Petrotogaceae;g__Defluviitoga;s__Defluviitoga tunisiensis	96.91	0	0.311	Bacteria	16863	1931353	493786	604376	576856	33834	43426	28422	1635010	5.19646	6.10915	5.23012	0.342606	0.429033	0.285436
cz3.93	d__Bacteria;p__Armatimonadota;c__UBA5377;o__UBA5377;f__UBA11051;g__;s__	85.23	1.575	0.59	Bacteria	4561	2991250	435	516	91418	6972	9305	19004	2257300	0.00331581	0.00377794	0.600354	0.0511363	0.0665869	0.138239
czmix2.105	d__Bacteria;p__Firmicutes_A;c__Clostridia;o__Oscillospirales;f__Acutalibacteraceae;g__;s__	93.95	0	0.359	Clostridiales	14383	1600100	116628	40092	4281	94268	95559	25503	1347209	1.48956	0.491832	0.0471059	1.15849	1.14577	0.310836
czmix2.109	d__Bacteria;p__Firmicutes_A;c__Clostridia;o__Eubacteriales;f__Garciellaceae;g__;s__	97.2	1.048	0.416	Clostridiales	39403	2023703	41534	61476	35668	901	846	5865	1759748	0.406109	0.577364	0.300464	0.00847688	0.00776571	0.0547259
czmix2.117	d__Bacteria;p__Synergistota;c__Synergistia;o__Synergistales;f__Acetomicrobiaceae;g__Acetomicrobium;s__Acetomicrobium thermoterrenum	86.28	0	0.468	Bacteria	10011	1539756	32824	42149	28383	119	87	1080	1303579	0.433255	0.534373	0.322764	0.00151137	0.00107806	0.0136038
czmix2.118	d__Bacteria;p__Armatimonadota;c__UBA5377;o__UBA5377;f__UBA5352;g__;s__	88.27	2.314	0.681	Bacteria	9204	3224051	19250	74027	62841	281	850	1405	2746553	0.120596	0.445447	0.339172	0.00169387	0.00499911	0.00839969
czmix2.121	d__Bacteria;p__Bacteroidota;c__Bacteroidia;o__Bacteroidales;f__Paludibacteraceae;g__;s__	99.19	0.537	0.35	Bacteria	98626	1969553	172908	4685	379	6447	1176	387	1789858	1.66221	0.0432599	0.00313896	0.0596349	0.0106133	0.00355032
czmix2.122	d__Bacteria;p__Firmicutes_G;c__DTU065;o__DTU065;f__DTU065;g__DTU065;s__DTU065 sp001512545	95.09	1.014	0.488	Firmicutes	33315	2200554	40606	69616	8383	27281	48854	12488	1916692	0.364525	0.600276	0.0648354	0.235651	0.411727	0.106983
czmix2.130	d__Bacteria;p__Armatimonadota;c__UBA5377;o__UBA5377;f__FEN-943;g__;s__	92.9	3.086	0.622	Bacteria	7770	3940848	30772	58364	70561	228	276	206	3207276	0.165086	0.300748	0.326132	0.00117696	0.00139006	0.00105464
czmix2.160	d__Bacteria;p__Firmicutes_A;c__Clostridia;o__Lachnospirales;f__Lachnospiraceae;g__;s__	94.74	0.223	0.335	Clostridiales	21820	2944832	41138	104170	4670	3964	1452	474	2499066	0.28324	0.688905	0.0277015	0.0262614	0.00938535	0.00311441
czmix2.188	d__Bacteria;p__Firmicutes_G;c__Limnochordia;o__DTU010;f__DTU010;g__DTU010;s__DTU010 sp002391385	95.73	1.977	0.591	Firmicutes	16970	2247276	44709	52826	28905	63163	133517	112399	2035334	0.377963	0.42895	0.210524	0.513793	1.05965	0.90678
czmix2.194	d__Bacteria;p__Desulfobacterota;c__Desulfovibrionia;o__Desulfovibrionales;f__Desulfomicrobiaceae;g__Desulfomicrobium;s__	98.51	0	0.547	Deltaproteobacteria	53928	2765277	449551	259660	4014	11966	7680	1182	2422260	3.19336	1.77165	0.0245653	0.081788	0.0512156	0.00801257
czmix2.196	d__Bacteria;p__Firmicutes_A;c__Mahellia_A;o__Caldicoprobacterales;f__UBA3941;g__UBA3941;s__UBA3941 sp002385665	81.61	1.747	0.422	Clostridia	10858	2231484	64002	79633	18146	14062	29547	9342	1807238	0.609351	0.728236	0.148844	0.128823	0.264095	0.0848789
czmix2.20	d__Bacteria;p__Armatimonadota;c__UBA5377;o__UBA1398;f__UBA1398;g__UBA1398;s__UBA1398 sp002305165	89.11	1.111	0.667	Bacteria	6008	3781374	27586	93363	20391	1093	3285	1777	3201497	0.14826	0.481966	0.094417	0.00565234	0.0165746	0.00911401
czmix2.207	d__Bacteria;p__Firmicutes_A;c__;o__;f__;g__;s__	95.56	0	0.501	Clostridia	9248	2093234	51701	46333	7200	6043	4601	723	1732307	0.513528	0.442038	0.061613	0.057755	0.0429031	0.00685312
czmix2.210	d__Bacteria;p__Firmicutes_D;c__Dethiobacteria;o__DTU022;f__DTU022;g__;s__	83.05	0.847	0.557	Firmicutes	10497	1931694	10548	31392	42977	4953	5442	3340	1630046	0.111342	0.318283	0.390842	0.0503072	0.0539287	0.0336451
czmix2.212	d__Bacteria;p__Synergistota;c__Synergistia;o__Synergistales;f__Acetomicrobiaceae;g__Acetomicrobium;s__	83.2	0	0.449	Bacteria	17296	1071789	15262	25671	452824	14401	19409	202813	934206	0.281098	0.454145	7.18541	0.255218	0.3356	3.56474
czmix2.214	d__Bacteria;p__Planctomycetota;c__Phycisphaerae;o__Sedimentisphaerales;f__Anaerohalophaeraceae;g__B28-G16;s__	85.02	0	0.599	Bacteria	8567	3648709	111986	28673	151	12	13	11	3048512	0.63207	0.155446	0.000734267	6.51711e-05	6.88838e-05	5.92488e-05
czmix2.234	d__Bacteria;p__Desulfobacterota;c__Desulfobulbia;o__Desulfobulbales;f__Desulfobulbaceae;g__Desulfobulbus;s__	95.17	1.609	0.543	Deltaproteobacteria	12965	2447746	6904	13103	89750	9396	14666	32250	2069548	0.0574004	0.104638	0.642871	0.0751673	0.114472	0.255876
czmix2.238	d__Bacteria;p__Firmicutes;c__Bacilli;o__Lactobacillales;f__Lactobacillaceae;g__Lactobacillus;s__Lactobacillus amylolyticus	90.6	2.342	0.385	Lactobacillus	8135	1445734	19816	34638	434	872	805	191	1182372	0.288371	0.484165	0.00544127	0.0122102	0.0109977	0.00265249
czmix2.239	d__Bacteria;p__Firmicutes_B;c__Syntrophomonadia;o__Syntrophomonadales;f__Syntrophomonadaceae;g__;s__	94.38	1.785	0.448	Clostridia	27836	2735659	74579	80628	35	483	266	7	2251851	0.569858	0.591753	0.000230406	0.00355115	0.00190811	5.10427e-05
czmix2.257	d__Bacteria;p__Firmicutes;c__Bacilli;o__RFN20;f__CAG-826;g__UBA1361;s__UBA1361 sp002306335	98.87	0	0.358	Bacteria	29134	1043894	55807	25597	1438	198182	75690	67	955832	1.00461	0.44259	0.0223019	3.43277	1.27914	0.00115098
czmix2.268	d__Bacteria;p__Thermotogota;c__Thermotogae;o__Petrotogales;f__Kosmotogaceae;g__Mesotoga;s__Mesotoga prima	98.11	0.47	0.451	Bacteria	23027	2434832	112164	80383	16897	28	22	19	2083251	0.926406	0.637701	0.120236	0.000222525	0.000170586	0.000149757
czmix2.272	d__Bacteria;p__Actinobacteriota;c__Actinomycetia;o__Actinomycetales;f__Actinomycetaceae;g__Gleimia;s__	95.73	1.461	0.566	Actinomycetaceae	32536	2155925	73622	118384	8892	17	40	8	1866870	0.678552	1.04803	0.0706074	0.000150764	0.000346105	7.03641e-05
czmix2.274	d__Bacteria;p__Firmicutes_B;c__Peptococcia;o__DRI-13;f__DTU073;g__UBA3937;s__UBA3937 sp002385735	94.03	1.384	0.487	Clostridia	14912	1753090	48745	32729	651	136	101	78	1493728	0.561498	0.362122	0.00646062	0.0015074	0.00109222	0.000857429
czmix2.277	d__Bacteria;p__Firmicutes_B;c__Syntrophomonadia;o__Syntrophomonadales;f__Syntrophomonadaceae;g__DTU018;s__DTU018 sp003444615	90.95	1.02	0.452	Clostridia	13875	2421718	514891	665081	3823	4957	2677	506	2044451	4.33339	5.37641	0.0277199	0.0401424	0.0211511	0.00406395
czmix2.297	d__Bacteria;p__Synergistota;c__Synergistia;o__Synergistales;f__Aminiphilaceae;g__;s__	87.28	4.853	0.631	Bacteria	8951	2387200	52084	50009	33287	940	900	1573	2105689	0.425598	0.392508	0.234339	0.00739086	0.00690414	0.0122662
czmix2.311	d__Bacteria;p__Bacteroidota;c__Bacteroidia;o__Bacteroidales;f__Paludibacteraceae;g__W0P28-013;s__	95.69	0	0.407	Bacteria	24377	1745112	58282	29427	163	24273	25114	108	1543750	0.649602	0.315038	0.00156522	0.26032	0.262785	0.00114874
czmix2.314	d__Bacteria;p__Firmicutes_G;c__SHA-98;o__UBA4971;f__UBA4971;g__;s__	90.02	0.653	0.485	Firmicutes	23247	2689031	1611	2563	327745	9060	17496	29812	2291296	0.0120977	0.0184868	2.12041	0.0654649	0.123344	0.213641
czmix2.337	d__Bacteria;p__Planctomycetota;c__Phycisphaerae;o__Sedimentisphaerales;f__Anaerohalophaeraceae;g__UBA7708;s__	85.42	1.771	0.593	Bacteria	5277	3030970	80932	26149	151	55	68	19	2485949	0.560167	0.173843	0.000900429	0.000366296	0.000441853	0.000125498
czmix2.339	d__Bacteria;p__Firmicutes_A;c__Clostridia;o__Peptostreptococcales;f__;g__;s__	86.62	1.795	0.389	Clostridiales	5570	1877307	23684	34227	106	335	245	218	1410164	0.288985	0.401138	0.0011143	0.00393312	0.00280645	0.00253841
czmix2.340	d__Bacteria;p__Bacteroidota;c__Bacteroidia;o__Bacteroidales;f__ML635J-15;g__Bact-19;s__Bact-19 sp002412425	97.84	0	0.306	Bacteria	15639	2729940	42813	31362	82792	192105	95286	52720	2394414	0.307656	0.216471	0.512571	1.32831	0.642823	0.361536
czmix2.342	d__Bacteria;p__Firmicutes_G;c__;o__;f__;g__;s__	83.56	1.994	0.565	Firmicutes	3025	1910289	21482	15446	10834	7014	8353	7557	1437961	0.25705	0.177527	0.111688	0.080757	0.0938333	0.0862934
czmix2.51	d__Bacteria;p__Synergistota;c__Synergistia;o__Synergistales;f__Thermovirgaceae;g__58-81;s__	93.06	1.694	0.565	Bacteria	18617	1771364	35453	30568	22264	136	207	355	1581740	0.385663	0.319394	0.208657	0.00142353	0.00211396	0.00368526
czmix2.65	d__Bacteria;p__Firmicutes_A;c__Clostridia;o__Oscillospirales;f__Acutalibacteraceae;g__DTU053;s__	90.71	0.356	0.481	Clostridiales	9291	2001276	24234	54938	1481	7	8	0	1623760	0.256799	0.559172	0.0135207	7.13736e-05	7.95847e-05	0
czmix2.74	d__Bacteria;p__Firmicutes_G;c__DTU065;o__DTU065;f__DTU065;g__UBA4881;s__	94.03	1.694	0.374	Firmicutes	39898	2261739	1805	1903	189572	300	476	36620	1943340	0.0159815	0.0161839	1.44607	0.00255584	0.00395658	0.309417
czmix2.79	d__Bacteria;p__Planctomycetota;c__Planctomycetes;o__Pirellulales;f__Thermoguttaceae;g__;s__	91.66	1.217	0.625	Bacteria	9233	4937405	54774	96448	44733	602	472	290	3918605	0.24051	0.406777	0.169224	0.00254347	0.00194568	0.00121518
czmix2.8	d__Bacteria;p__DTU030;c__DTU030;o__DTU030;f__;g__;s__	94.06	1.271	0.477	Firmicutes	25819	2044908	13814	24838	103346	34750	26714	2885	1799606	0.132078	0.228104	0.851297	0.319697	0.239786	0.0263235
czmix2.97	d__Bacteria;p__Synergistota;c__Synergistia;o__Synergistales;f__Aminobacteriaceae;g__Aminivibrio;s__	87.26	0.616	0.597	Bacteria	6186	2651672	45859	40009	21374	89	122	192	2254890	0.349936	0.293242	0.140516	0.000653471	0.000873969	0.00139814
lm1.118	d__Bacteria;p__Bacteroidota;c__Bacteroidia;o__Bacteroidales;f__Paludibacteraceae;g__Paludibacter;s__	91.12	1.612	0.376	Bacteria	31095	1923406	4263	3044	608	249883	61063	204	1702658	0.0430802	0.0295469	0.00529348	2.4298	0.579312	0.00196733
lm1.12	d__Bacteria;p__Synergistota;c__Synergistia;o__Synergistales;f__Acetomicrobiaceae;g__Acetomicrobium;s__	91.52	0.308	0.447	Bacteria	4535	1548611	16342	23041	359954	21632	19564	179385	1222071	0.23009	0.311601	4.36632	0.293064	0.258597	2.41026
lm1.150	d__Bacteria;p__Firmicutes_A;c__Clostridia;o__Clostridiales;f__Clostridiaceae;g__UBA3947;s__UBA3947 sp003541575	87.01	2.884	0.342	Firmicutes	8922	2473622	3002	1063	953	74656	10550	728	2033394	0.0254026	0.00863985	0.00694762	0.607862	0.0838093	0.00587875
lm1.169	d__Bacteria;p__Bacteroidota;c__Bacteroidia;o__Bacteroidales;f__UBA1402;g__UBA1402;s__UBA1402 sp002305085	93.54	0	0.464	Bacteria	15462	2177898	120766	144244	12135	306895	333760	25072	1912659	1.08642	1.24639	0.0940518	2.65652	2.81876	0.215242
lm1.20	d__Bacteria;p__Firmicutes;c__Bacilli;o__Erysipelotrichales;f__Erysipelotrichaceae;g__UBA1783;s__	97.16	0.943	0.304	Bacteria	57765	1829861	2850	1590	3451	152247	75425	22832	1655901	0.0296142	0.0158693	0.0308941	1.52221	0.735771	0.226404
lm1.202	d__Bacteria;p__Bacteroidota;c__Bacteroidia;o__Bacteroidales;f__UBA932;g__Bact-11;s__	94.02	0.952	0.439	Bacteroidetes	242043	2083039	7265	4841	26435	127473	37450	1117	1953997	0.0639737	0.0409454	0.200549	1.08008	0.309592	0.00938651
lm1.209	d__Bacteria;p__Firmicutes_D;c__Dethiobacteria;o__DTU022;f__DTU022;g__;s__	87.28	1.412	0.481	Firmicutes	19175	2129218	265	344	355	88201	67262	39861	1872509	0.00243507	0.00303619	0.00281041	0.77985	0.58024	0.349542
lm1.212	d__Bacteria;p__Bacteroidota;c__Bacteroidia;o__Bacteroidales;f__Prolixibacteraceae;g__Mariniphaga;s__	97.31	0.537	0.42	Bacteria	22091	2939713	17638	16066	168697	198110	119029	49217	2577085	0.117763	0.103032	0.970383	1.27274	0.74608	0.313589
lm1.27	d__Bacteria;p__Bacteroidota;c__Bacteroidia;o__Bacteroidales;f__Paludibacteraceae;g__Paludibacter;s__	95.96	0.537	0.37	Bacteria	43976	2570961	222	311	80	137784	5401	22	2350152	0.00162535	0.00218705	0.000504613	0.970654	0.0371227	0.00015371
lm1.47	d__Bacteria;p__Synergistota;c__Synergistia;o__Synergistales;f__Aminobacteriaceae;g__Aminivibrio;s__	88.59	1.694	0.563	Bacteria	4673	1935038	6	11	7217	33802	20571	34716	1596256	6.46753e-05	0.00011389	0.0670222	0.350591	0.208168	0.35711
lm1.54	d__Bacteria;p__Firmicutes;c__Bacilli;o__Acholeplasmatales;f__UBA5453;g__UBA5453;s__	100	2	0.292	Bacteria	58000	1727928	1754	650	2792	188217	19196	5562	1567466	0.019254	0.00685345	0.0264047	1.98803	0.197822	0.058265
lm1.58	d__Bacteria;p__Firmicutes_D;c__Dethiobacteria;o__DTU022;f__DTU022;g__;s__	91.31	0	0.528	Firmicutes	45804	1887191	3472	5882	116999	1965011	2061495	1182578	1669804	0.035777	0.0582175	1.03868	19.4832	19.9424	11.6289
lm1.72	d__Bacteria;p__Firmicutes_B;c__Syntrophomonadia;o__Thermacetogeniales;f__Thermacetogeniaceae;g__Syntrophaceticus;s__Syntrophaceticus schinkii	82.85	3.734	0.481	Firmicutes	3206	1757948	42020	168998	190704	22044	22332	7810	1274650	0.567224	2.19121	2.21786	0.286326	0.283008	0.100609
lm1.73	d__Bacteria;p__Firmicutes_A;c__Clostridia;o__Tissierellales;f__Tepidimicrobiaceae;g__;s__	99.3	0	0.33	Clostridiales	26251	2041652	852	791	780	661548	752820	1839	1806659	0.00811434	0.00723593	0.00640005	6.06243	6.73095	0.016714
lm1.83	d__Bacteria;p__Firmicutes_A;c__Clostridia;o__Saccharofermentanales;f__DTU023;g__UBA5436;s__	86.4	0.709	0.363	Clostridiales	40095	1444507	82	179	210	526726	517505	172245	1306601	0.00107984	0.00226415	0.00238254	6.67426	6.39784	2.16461
lm1.88	d__Bacteria;p__Bacteroidota;c__Bacteroidia;o__Bacteroidales;f__Paludibacteraceae;g__;s__	83.68	0.806	0.379	Bacteria	7937	2487079	1005	819	49	309393	35827	495	1946481	0.00888394	0.00695389	0.000373173	2.63161	0.297318	0.00417571
lm1.94	d__Bacteria;p__Firmicutes;c__Bacilli;o__ML615J-28;f__CAG-698;g__;s__	94.66	0	0.301	Bacteria	18771	855866	11494	4996	4	36791	46111	1	771657	0.256293	0.107002	7.68423e-05	0.789367	0.965254	2.1279e-05
lm2.108	d__Bacteria;p__Firmicutes;c__Bacilli;o__RFN20;f__CAG-826;g__UBA1361;s__	96.62	1.123	0.329	Bacteria	66457	1016228	53058	17867	49	201690	105062	143	930483	0.981142	0.317349	0.000780643	3.5887	1.82389	0.0025235
lm2.116	d__Bacteria;p__Firmicutes_A;c__Clostridia;o__Saccharofermentanales;f__DTU023;g__;s__	90.07	0.472	0.496	Clostridiales	164131	2020498	2772	3797	1949	706395	1262531	313742	1785872	0.0267075	0.0351386	0.0161781	6.54876	11.4197	2.88468
lm2.12	d__Bacteria;p__Spirochaetota;c__Spirochaetia;o__Sphaerochaetales;f__Sphaerochaetaceae;g__UBA8525;s__	95.95	0	0.473	Bacteria	19465	1654506	64699	41080	5328	69626	100799	4059	1491767	0.746253	0.455118	0.0529454	0.772737	1.09148	0.0446779
lm2.32	d__Bacteria;p__Bacteroidota;c__Bacteroidia;o__Bacteroidales;f__4484-276;g__;s__	95.43	0.537	0.376	Bacteria	102030	2626870	4751602	9655425	2380200	1848315	1345084	77230	2314299	35.3273	68.9519	15.2461	13.2226	9.3884	0.547951
lm2.48	d__Bacteria;p__Bacteroidota;c__Bacteroidia;o__Bacteroidales;f__Dysgonomonadaceae;g__UBA4179;s__UBA4179 sp002381125	97.54	0	0.417	Bacteria	17635	1692704	557888	1319423	1201904	9528793	9983411	4183605	1480743	6.48272	14.7265	12.0325	106.542	108.908	46.3923
lm2.73	d__Bacteria;p__DTU030;c__DTU030;o__DTU030;f__;g__;s__	95.76	1.553	0.514	Firmicutes	66194	2283487	6445	6282	39318	1029505	627792	145898	1991118	0.0556949	0.0521429	0.292725	8.56038	5.09308	1.20317
lm2.76	d__Bacteria;p__Firmicutes_D;c__Dethiobacteria;o__DTU022;f__PWGO01;g__;s__	92.76	0.211	0.505	Firmicutes	21957	2021218	13	13	48	55355	116201	202219	1728037	0.000129443	0.000124332	0.000411768	0.530353	1.08622	1.92152
lm2.87	d__Bacteria;p__Bacteroidota;c__Bacteroidia;o__Bacteroidales;f__Dysgonomonadaceae;g__Fermentimonas;s__	96.72	1.092	0.495	Bacteria	129450	3347607	116	109	23	1837569	381786	714	2983696	0.000668949	0.000603763	0.000114272	10.1965	2.06694	0.00392933
lm3.1	d__Bacteria;p__Firmicutes;c__Bacilli;o__Acholeplasmatales;f__UBA5453;g__UBA5453;s__UBA5453 sp002427375	100	0	0.306	Bacteria	83996	1209046	1531	518	45748	8808	11304	92754	1111216	0.0237064	0.00770416	0.610293	0.131232	0.164322	1.3706
lm3.102	d__Bacteria;p__Cloacimonadota;c__Cloacimonadia;o__Cloacimonadales;f__Cloacimonadaceae;g__UBA3900;s__UBA3900 sp002391675	98.9	0	0.51	Bacteria	42839	2078355	20	36	77	4010227	4318397	2111699	1867041	0.000184317	0.000318671	0.000611366	35.5612	37.362	18.5718
lm3.112	d__Bacteria;p__Proteobacteria;c__Gammaproteobacteria;o__Pseudomonadales;f__Pseudomonadaceae;g__Thiopseudomonas;s__	93.16	0.05	0.571	Gammaproteobacteria	15067	2339764	200	31358	2193425	43	28254	5138700	2015388	0.0017075	0.257148	16.1335	0.000353241	0.226455	41.8668
lm3.20	d__Bacteria;p__Firmicutes_E;c__DTU015;o__D8A-2;f__D2;g__UBA3907;s__UBA3907 sp002391545	89.21	0	0.451	Firmicutes	101173	1701459	229027	213471	1183049	39625	29241	1358262	1522794	2.58783	2.31682	11.5167	0.430814	0.310179	14.6459
lm3.21	d__Bacteria;p__Firmicutes_A;c__Clostridia_A;o__Christensenellales;f__CAG-74;g__DTU024;s__	95.16	0.672	0.424	Clostridia	10729	2127468	1425	1707	1409	78462	84948	96329	1792935	0.0136754	0.0157349	0.0116496	0.72453	0.765332	0.882201
lm3.27	d__Bacteria;p__Caldatribacteriota;c__Caldatribacteriia;o__Caldatribacteriales;f__Caldatribacteriaceae;g__UBA3950;s__UBA3950 sp002385475	99.15	0	0.42	Bacteria	17392	1866983	356240	553031	794155	81904	78468	228552	1622458	3.77797	5.6334	7.25599	0.835782	0.781233	2.31306
lm3.44	d__Bacteria;p__Firmicutes;c__Bacilli;o__ML615J-28;f__CAG-698;g__UBA3946;s__UBA3946 sp002385755	98.66	1.333	0.478	Bacteria	39917	1612411	50845	50924	216696	3857	4779	118371	1464354	0.597437	0.574739	2.19366	0.0436079	0.0527172	1.32732
lm3.48	d__Bacteria;p__Chloroflexota;c__Anaerolineae;o__Anaerolineales;f__Anaerolineaceae;g__T78;s__	95.45	1.818	0.469	Bacteria	104276	1767119	14934	17495	1974	1889771	1741830	279366	1593475	0.161258	0.181453	0.018364	19.6348	17.6572	2.87875
lm3.5	d__Bacteria;p__Firmicutes_G;c__SHA-98;o__DTUO25;f__DTU025;g__UBA10085;s__UBA10085 sp003456765	93.22	2.478	0.555	Firmicutes	31828	2297413	115953	158309	1789549	3055719	6272448	5332195	1992151	1.0015	1.31334	13.3164	25.3953	50.86	43.95
lm3.53	d__Bacteria;p__Proteobacteria;c__Gammaproteobacteria;o__Burkholderiales;f__Burkholderiaceae;g__Oligella;s__	99.84	0.505	0.422	Betaproteobacteria	99194	2551264	238	344	433550	883	2124	402558	2272931	0.00180169	0.0025013	2.8276	0.00643185	0.0150949	2.90815
lm3.73	d__Bacteria;p__DTU030;c__DTU030;o__DTU030;f__DTU030;g__;s__	82.91	0.847	0.502	Firmicutes	3663	1378012	7	15	17	3161	3061	39875	1011872	0.000119032	0.000244997	0.000249051	0.0517202	0.0488652	0.647068
lm3.79	d__Bacteria;p__Chloroflexota;c__Anaerolineae;o__Anaerolineales;f__Anaerolineaceae;g__T78;s__	92.72	1.818	0.441	Bacteria	106448	1959745	204	211	44	2087603	2188302	479903	1775251	0.00197724	0.00196434	0.000367416	19.4693	19.9117	4.43883
lm3.89	d__Bacteria;p__Synergistota;c__Synergistia;o__Synergistales;f__Aminobacteriaceae;g__Aminivibrio;s__	92.37	0	0.563	Bacteria	6631	2176423	1307	1255	10577	29231	27200	61281	1818819	0.0123645	0.0114038	0.0862061	0.266082	0.241569	0.553237
lmmix2.107	d__Bacteria;p__Spirochaetota;c__Spirochaetia;o__Treponematales;f__Treponemataceae;g__;s__	99.04	0	0.384	Spirochaetaceae	22578	1871109	73619	14898	261	305425	36366	3562	1679154	0.754378	0.146633	0.00230417	3.01145	0.349838	0.034832
lmmix2.121	d__Bacteria;p__Firmicutes_A;c__Clostridia;o__Tissierellales;f__Tissierellaceae;g__Urmitella;s__	87.54	1.42	0.39	Clostridiales	5644	1542173	492	784	3194	17763	23524	1933	1270170	0.00666489	0.0102011	0.0372767	0.231535	0.299165	0.0249888
lmmix2.125	d__Bacteria;p__Firmicutes_G;c__Limnochordia;o__DTU010;f__DTU010;g__UBA3910;s__UBA3910 sp002391465	80.72	1.694	0.522	Firmicutes	56929	1733818	30	49	195	19046	34800	76790	1600287	0.000322562	0.000506049	0.00180635	0.197046	0.351271	0.78792
lmmix2.143	d__Bacteria;p__Verrucomicrobiota;c__Verrucomicrobiae;o__Pedosphaerales;f__UBA1412;g__UBA1412;s__	92.73	2.702	0.513	Bacteria	52520	2560326	2661	1647	31040	66077	73385	81028	2291533	0.0199806	0.0118785	0.200798	0.477404	0.5173	0.580609
lmmix2.150	d__Bacteria;p__Synergistota;c__Synergistia;o__Synergistales;f__Aminiphilaceae;g__;s__	82.43	3.312	0.619	Bacteria	3462	2291467	9328	10051	9671	17488	18359	31190	1876049	0.0855528	0.088544	0.0764173	0.154333	0.158076	0.27299
lmmix2.151	d__Bacteria;p__Firmicutes_A;c__Clostridia;o__Oscillospirales;f__Acutalibacteraceae;g__UBA1447;s__UBA1447 sp002329225	97.94	0	0.458	Clostridiales	187967	2203119	295	452	49	86101	115407	80925	2006776	0.00252937	0.00372249	0.000361961	0.710347	0.928955	0.662154
lmmix2.155	d__Bacteria;p__Verrucomicrobiota;c__Kiritimatiellae;o__RFP12;f__UBA1067;g__;s__	92.22	1.38	0.605	Bacteria	15455	4065597	151361	77827	529	210417	102557	2340	3551141	0.733391	0.362207	0.00220827	0.981012	0.466508	0.0108199
lmmix2.161	d__Bacteria;p__Firmicutes_A;c__Clostridia;o__Saccharofermentanales;f__DTU023;g__;s__	88.29	0.354	0.503	Clostridiales	90852	1843742	25	17	16	65169	109448	251093	1632792	0.00026345	0.000172073	0.000145263	0.660803	1.08278	2.5251
lmmix2.162	d__Bacteria;p__Firmicutes_G;c__SHA-98;o__UBA4971;f__UBA4971;g__UBA2557;s__UBA2557 sp900019985	81.16	4.487	0.497	Bacteria	5668	1605441	28825	28385	14030	12684	15892	19027	1285540	0.38581	0.36492	0.161784	0.163355	0.199689	0.24303
lmmix2.163	d__Bacteria;p__Caldatribacteriota;c__Caldatribacteriia;o__Caldatribacteriales;f__UBA8910;g__UBA8910;s__	85.51	0.154	0.389	Bacteria	3362	1883817	7799	8668	5464	18131	14935	15040	1403972	0.0955807	0.102036	0.0576922	0.213808	0.171834	0.175899
lmmix2.178	d__Bacteria;p__Firmicutes_A;c__Clostridia;o__Peptostreptococcales;f__Natronincolaceae;g__Alkaliphilus_B;s__	87.94	0	0.387	Clostridiales	24949	1474879	1558	3519	879277	21801	23396	2648624	1253227	0.0213908	0.046407	10.4007	0.28801	0.30156	34.7029
lmmix2.18	d__Bacteria;p__Firmicutes_G;c__SHA-98;o__UBA4971;f__UBA4971;g__UBA4981;s__	80.79	0	0.499	Firmicutes	16450	2550147	11990	12303	43393	186692	321169	301999	2149594	0.0959737	0.0945908	0.299246	1.43791	2.41345	2.30688
lmmix2.188	d__Bacteria;p__Bacteroidota;c__Bacteroidia;o__Bacteroidales;f__Bacteroidaceae;g__UBA1179;s__UBA1179 sp002340405	84.91	1.917	0.467	Bacteroidales	7612	2023479	3049	3394	431	54392	19336	1330	1688108	0.0310776	0.0332281	0.00378479	0.533453	0.185024	0.0129368
lmmix2.202	d__Bacteria;p__Firmicutes_G;c__Limnochordia;o__DTU087;f__DTU087;g__;s__	98.3	4.275	0.504	Firmicutes	76737	2687498	18059	12416	14047	71901	69587	102190	2370955	0.131057	0.0865471	0.0878264	0.50208	0.474096	0.707718
lmmix2.206	d__Bacteria;p__Campylobacterota;c__Campylobacteria;o__Campylobacterales;f__Sulfurospirillaceae;g__UBA1877;s__	97.5	0	0.336	Proteobacteria	39179	1688128	98	143	636248	1011	3140	1239159	1562123	0.00107944	0.00151292	6.03776	0.0107151	0.0324695	13.0253
lmmix2.224	d__Bacteria;p__Bacteroidota;c__Bacteroidia;o__Bacteroidales;f__UBA932;g__DMER64;s__	91.53	0	0.447	Bacteroidetes	41740	1693829	1968	821	6332	324143	266697	9200	1586053	0.02135	0.00855499	0.0591818	3.38361	2.7162	0.0952457
lmmix2.233	d__Bacteria;p__Firmicutes_G;c__Limnochordia;o__DTU010;f__DTU010;g__UBA5420;s__	95.55	1.977	0.526	Firmicutes	54628	2491287	12871	16952	6901	71753	152221	63802	2276728	0.0972727	0.123056	0.044933	0.521784	1.08	0.460149
lmmix2.250	d__Bacteria;p__Spirochaetota;c__Spirochaetia;o__Sphaerochaetales;f__Sphaerochaetaceae;g__Sphaerochaeta;s__Sphaerochaeta sp004294855	95.4	0	0.534	Bacteria	30914	2039727	19955	5795	0	88251	88326	3211	1861621	0.184438	0.0514466	0	0.784856	0.766406	0.028322
lmmix2.256	d__Bacteria;p__Firmicutes_D;c__Dethiobacteria;o__DTU022;f__DTU022;g__;s__	88.66	0.197	0.542	Firmicutes	28177	1935278	31	24	1182	86236	68456	72733	1676704	0.000318123	0.000236564	0.0104502	0.851518	0.659503	0.712279
lmmix2.259	d__Bacteria;p__Chloroflexota;c__Anaerolineae;o__Anaerolineales;f__Anaerolineaceae;g__T78;s__	95.68	2.821	0.485	Bacteria	17501	2173056	485796	387698	78499	55750	48322	5348	1833789	4.55821	3.49413	0.63457	0.503335	0.425654	0.0478869
lmmix2.260	d__Bacteria;p__Firmicutes;c__Bacilli;o__Lactobacillales;f__Lactobacillaceae;g__Lactobacillus;s__	99.02	0.779	0.371	Lactobacillus	228097	1918151	3588	589	20	107731	150089	142901	1732430	0.0356358	0.00561893	0.000171135	1.02955	1.39944	1.35442
lmmix2.265	d__Bacteria;p__Bacteroidota;c__Bacteroidia;o__Bacteroidales;f__UBA932;g__DMER64;s__DMER64 sp002427525	89.34	1.071	0.463	Bacteroidetes	35220	1531202	1152	306	106	57199	54911	4149	1416687	0.0139916	0.00356978	0.00110917	0.668461	0.626105	0.0480889
lmmix2.270	d__Bacteria;p__Armatimonadota;c__UBA5377;o__UBA5377;f__UBA11051;g__;s__	93.96	0.462	0.589	Bacteria	9690	2945407	84	140	45582	30252	41779	28643	2410892	0.000599503	0.00095972	0.280272	0.207748	0.279925	0.195081
lmmix2.290	d__Bacteria;p__Bacteroidota;c__Bacteroidia;o__Bacteroidales;f__VadinHA17;g__;s__	90.9	2.46	0.436	Bacteroidetes	4803	2090390	3727	1427	15	41704	20301	977	1660222	0.0386263	0.0142054	0.000133934	0.415885	0.197521	0.00966281
lmmix2.304	d__Bacteria;p__Firmicutes_D;c__Dethiobacteria;o__DTU022;f__DTU022;g__;s__	82.2	1.913	0.565	Firmicutes	7650	1770353	1600	1003	1694	22322	37559	32801	1478907	0.0186152	0.0112087	0.01698	0.249893	0.410237	0.364184
lmmix2.306	d__Bacteria;p__Firmicutes_B;c__Syntrophomonadia;o__Thermacetogeniales;f__Thermacetogeniaceae;g__Syntrophaceticus;s__Syntrophaceticus schinkii	91.6	0	0.477	Firmicutes	12874	2072738	82683	318521	360630	29767	44641	15843	1669929	0.851938	3.15235	3.20132	0.29512	0.431815	0.155781
lmmix2.309	d__Bacteria;p__Firmicutes_A;c__Clostridia;o__Peptostreptococcales;f__Anaerovoracaceae;g__UBA1426;s__UBA1426 sp002385825	95.03	0.709	0.464	Clostridiales	23314	1890216	225244	325587	3933	38890	59369	1106	1609274	2.40831	3.34373	0.0362292	0.400101	0.595925	0.011285
lmmix2.330	d__Bacteria;p__Firmicutes;c__Bacilli;o__Lactobacillales;f__Lactobacillaceae;g__Limosilactobacillus;s__	96.82	1.647	0.433	Lactobacillales	19992	1567959	16332	32115	7918	33812	30498	7583	1346833	0.208649	0.394084	0.0871498	0.415641	0.365779	0.092449
lmmix2.336	d__Bacteria;p__Firmicutes;c__Bacilli;o__RF39;f__CAG-822;g__;s__	93.25	0	0.268	Bacteria	26901	842576	5	3	3	35297	19626	614	776025	0.000110862	6.3891e-05	5.73073e-05	0.75305	0.408524	0.0129918
lmmix2.345	d__Bacteria;p__Firmicutes;c__Bacilli;o__Lactobacillales;f__Lactobacillaceae;g__Limosilactobacillus;s__	95.22	1.204	0.462	Lactobacillales	12968	1683395	430	706	170	14142	21425	34670	1430497	0.00517215	0.00815665	0.00176168	0.163676	0.241933	0.397962
lmmix2.354	d__Bacteria;p__Synergistota;c__Synergistia;o__Synergistales;f__Thermovirgaceae;g__58-81;s__	100	0	0.579	Bacteria	86943	1743923	430	339	12753	71466	102647	157326	1588681	0.00465716	0.00352661	0.118998	0.744774	1.04369	1.62607
lmmix2.48	d__Bacteria;p__Firmicutes_A;c__Clostridia;o__Eubacteriales;f__UBA1433;g__UBA1433;s__UBA1433 sp002329295	94.88	0.704	0.427	Clostridiales	23234	1473476	17151	20352	10649	15241	17679	24637	1264820	0.233319	0.265933	0.124809	0.199502	0.225783	0.319841
lmmix2.53	d__Bacteria;p__Firmicutes;c__Bacilli;o__Acholeplasmatales;f__Acholeplasmataceae;g__;s__	93.33	0	0.316	Bacteria	15454	1129380	135	87	1	52474	4390	302	990179	0.0023459	0.00145211	1.4971e-05	0.877389	0.0716164	0.00500805
lmmix2.60	d__Bacteria;p__Firmicutes_G;c__Limnochordia;o__DTU010;f__DTU010;g__;s__	89.57	1.977	0.54	Firmicutes	13600	2334814	13876	19008	1347	28972	63452	6003	2072722	0.115189	0.151562	0.00963366	0.231419	0.494499	0.0475557
lmmix2.67	d__Bacteria;p__Firmicutes_A;c__Mahellia_A;o__Caldicoprobacterales;f__DTU083;g__UBA3906;s__UBA3906 sp002391555	97.17	0.403	0.406	Clostridia	19526	2004498	296	257	84	52094	40548	2891	1722222	0.00295728	0.00246626	0.000723028	0.500795	0.380314	0.0275635
lmmix2.72	d__Bacteria;p__Firmicutes_A;c__Clostridia;o__Saccharofermentanales;f__DTU023;g__UBA1046;s__UBA1046 sp002316595	92.9	0.709	0.464	Clostridiales	24783	1580244	134	240	260	12485	23069	49835	1360229	0.00169505	0.00291604	0.00283352	0.151963	0.273954	0.601586
lmmix2.89	d__Bacteria;p__Firmicutes_B;c__Syntrophomonadia;o__Syntrophomonadales;f__Syntrophomonadaceae;g__DTU018;s__DTU018 sp002305535	95.66	0.51	0.465	Clostridia	19078	2469516	746058	630007	1781	167493	83398	2715	2092005	6.1362	4.97711	0.0126202	1.32555	0.643953	0.0213099
cz2.17	d__Archaea;p__Halobacteriota;c__Methanomicrobia;o__Methanomicrobiales;f__Methanoculleaceae;g__Methanoculleus;s__Methanoculleus bourgensis	86.12	0.05	0.619	Euryarchaeota	9167	1937278	169676	202722	98899	57607	113965	14507	1582778	1.84455	2.11678	0.926268	0.602583	1.16309	0.150499
cz2.66	d__Archaea;p__Halobacteriota;c__Methanosarcinia;o__Methanosarcinales;f__Methanosarcinaceae;g__Methanosarcina;s__Methanosarcina flavescens	97.87	0	0.413	Euryarchaeota	45292	3266967	707578	879383	111487	2412	1815	86	2438755	4.99224	5.95942	0.677674	0.0163746	0.0120218	0.000579036
cz2.85	d__Archaea;p__Halobacteriota;c__Methanomicrobia;o__Methanomicrobiales;f__Methanoculleaceae;g__Methanoculleus;s__Methanoculleus sp002497965	84.96	2.039	0.595	Euryarchaeota	15819	1538568	147105	119591	11122	2325	4100	1521	1326281	1.90845	1.49024	0.124312	0.0290234	0.0499356	0.0188308
cz3.18	d__Archaea;p__Halobacteriota;c__Methanosarcinia;o__Methanotrichales;f__Methanotrichaceae;g__Methanothrix_A;s__Methanothrix_A harundinacea_D	100	0	0.57	Euryarchaeota	26731	2311895	400211	352122	133154	16422	22352	38983	1945648	3.53928	2.99105	1.01451	0.139741	0.185573	0.328993
czmix2.316	d__Archaea;p__Halobacteriota;c__Methanomicrobia;o__Methanomicrobiales;f__Methanoculleaceae;g__Methanoculleus;s__	91.5	0.377	0.594	Euryarchaeota	11016	2069609	65069	83216	6485281	54258	101437	1023577	1712932	0.653617	0.802899	56.1246	0.524427	0.956572	9.81195
lm1.89	d__Archaea;p__Halobacteriota;c__Methanosarcinia;o__Methanotrichales;f__Methanotrichaceae;g__Methanothrix;s__	98.03	0	0.538	Euryarchaeota	31493	2234478	291	349	252	188684	140940	41715	1866798	0.00268216	0.00308974	0.0020011	1.6734	1.21955	0.366919
lm2.29	d__Archaea;p__Halobacteriota;c__Methanosarcinia;o__Methanosarcinales;f__Methanosarcinaceae;g__Methanosarcina;s__Methanosarcina sp002499445	99.83	0	0.402	Euryarchaeota	60819	3170182	9045	9398	2200	521200	385258	10000	2400590	0.0648306	0.0647011	0.0135853	3.59458	2.59236	0.0684002
lm3.38	d__Archaea;p__Halobacteriota;c__Methanomicrobia;o__Methanomicrobiales;f__Methanoculleaceae;g__Methanoculleus;s__	89.97	0	0.605	Euryarchaeota	18804	1861524	2057	2320	137151	13838	27264	3714403	1591148	0.022244	0.0240975	1.27777	0.143987	0.276784	38.3313
lmmix2.44	d__Archaea;p__Methanobacteriota;c__Methanobacteria;o__Methanobacteriales;f__Methanobacteriaceae;g__Methanobacterium;s__	98.4	0	0.365	Euryarchaeota	70292	1867371	11063	24123	29659	52347	68818	25798	1555683	0.122361	0.256274	0.282618	0.557099	0.714566	0.272295
lmmix2.70	d__Archaea;p__Thermoplasmatota;c__Thermoplasmata;o__Methanomassiliicoccales;f__Methanomassiliicoccaceae;g__;s__	97.58	0	0.534	Euryarchaeota	30321	1756609	34	22	69016	9766	11833	73870	1483470	0.000394357	0.000245097	0.689661	0.108993	0.128848	0.817644

## Sheet: Important genera
No.	Genus	Taxonomy	CZ											LM
			Before				After				Compare			Before				After				Compare
			CZ_1912_1	CZ_1912_2	CZ_0d	Before	CZ_169d	CZ_200d	CZ_228d	After	After/Before	PvalueF	Pvaluekw	LM_1909_4	LM_1910_4	LM_0d	Before	LM_209d	LM_229d	LM_246d	After	After/Before	PvalueF	Pvaluekw
1	Methanoculleus	d__Archaea;p__Halobacterota;c__Methanomicrobia;o__Methanomicrobiales;f__Methanomicrobiaceae;g__Methanoculleus	3.11529	1.79119	13.4587	6.12174	86.6533	94.4247	96.549	92.5423	15.117	5.41e-05	0.0495346	2.14377	14.6648	24.6273	13.8119	94.9493	98.0173	98.2818	97.0828	7.02891	0.000226075	0.0495346
2	Alkaliphilus	d__Bacteria;p__Firmicutes;c__Clostridia;o__Peptostreptococcales-Tissierellales;f__Peptostreptococcales-Tissierellales;g__Alkaliphilus	0.0348961	0.101673	0.0661441	0.067571	35.6813	36.3641	25.9138	32.653	483.241	0.00064407	0.0495346	0.842856	1.24616	1.10828	1.06577	22.9837	21.4734	18.8904	21.1159	19.8128	7.54142e-05	0.0495346
3	DTU014	d__Bacteria;p__Firmicutes;c__Incertae_Sedis;o__DTU014;f__DTU014;g__DTU014	0.197061	0.2173	0.459702	0.291354	5.31028	4.13961	6.81712	5.42233	18.6108	0.00275843	0.0495346	16.3552	8.54482	5.7912	10.2304	11.1043	25.7098	18.7169	18.5103	1.80934	0.191402	0.12663
4	Lentimicrobium	d__Bacteria;p__Bacteroidota;c__Bacteroidia;o__Sphingobacteriales;f__Lentimicrobiaceae;g__Lentimicrobium	0.112899	0.462511	0.393558	0.322989	0.929034	6.41267	7.82845	5.05672	15.656	0.0879313	0.0495346	0.492455	0.245666	0.58688	0.441667	5.10946	4.12433	4.48729	4.57369	10.3555	0.000172049	0.0495346
5	Acetomicrobium	d__Bacteria;p__Synergistota;c__Synergistia;o__Synergistales;f__Synergistaceae;g__Acetomicrobium	0.371541	0.263153	1.00539	0.546695	2.94335	4.01319	7.36024	4.77226	8.72929	0.035209	0.0495346	2.02664	0.410104	0.890021	1.10892	1.89623	3.35475	4.45316	3.23471	2.91699	0.0735705	0.12663
6	Sulfurospirillum	d__Bacteria;p__Campilobacterota;c__Campylobacteria;o__Campylobacterales;f__Sulfurospirillaceae;g__Sulfurospirillum	0	0	0	0	0.0929034	0.386694	1.29226	0.590618	/	0.177097	0.036904	0	0	0	0	3.49073	2.97744	7.13758	4.53525	/	0.0257438	0.036904
7	Syntrophaceticus	d__Bacteria;p__Firmicutes;c__Thermacetogenia;o__Thermacetogeniales;f__Thermacetogeniaceae;g__Syntrophaceticus	2.04861	3.2914	1.29973	2.21325	7.05644	6.31104	6.36452	6.57733	2.9718	0.00225898	0.0495346	0.262011	1.15503	1.12283	0.846624	0.211426	0.268978	0.270147	0.250184	0.295507	0.11158	0.275234
8	Thiopseudomonas	d__Bacteria;p__Proteobacteria;c__Gammaproteobacteria;o__Pseudomonadales;f__Pseudomonadaceae;g__Thiopseudomonas	0	0	0	0	1.33232	3.49264	7.01377	3.94624	/	0.0757065	0.036904	0	0	0	0	1.6826	0.784519	2.20383	1.55698	/	0.0198396	0.036904
9	Tepidimicrobium	d__Bacteria;p__Firmicutes;c__Clostridia;o__Peptostreptococcales-Tissierellales;f__Peptostreptococcales-Tissierellales;g__Tepidimicrobium	0	0.0438588	0	0.0146196	0.0844577	0.131377	0.109249	0.108361	7.41204	0.00929115	0.0463016	3.8986	5.9574	3.15751	4.33784	0.0176188	0	0.0398112	0.0191433	0.0044131	0.00671764	0.0495346
10	uncultured Dethiobacteraceae	d__Bacteria;p__Firmicutes;c__Dethiobacteria;o__Dethiobacterales;f__Dethiobacteraceae;g__uncultured	0.0102636	0.0318973	0	0.0140536	0.238593	0.161122	0.324625	0.241447	17.1804	0.00915221	0.0495346	1.59101	5.2422	3.06051	3.29791	2.38735	1.53542	1.80288	1.90855	0.578715	0.271481	0.275234
11	D8A-2	d__Bacteria;p__Firmicutes;c__D8A-2;o__D8A-2;f__D8A-2;g__D8A-2	0.289433	0.402703	0.370407	0.354181	1.39777	1.20718	2.03203	1.54566	4.36404	0.00906592	0.0495346	0.148368	0.176325	0.162483	0.162392	1.29719	1.05723	1.3223	1.22557	7.547	0.000233581	0.0495346
12	Oligella	d__Bacteria;p__Proteobacteria;c__Gammaproteobacteria;o__Burkholderiales;f__Alcaligenaceae;g__Oligella	0	0	0	0	1.13173	0.897328	0.867747	0.965602	/	0.000319461	0.036904	0	0	0	0	0.955821	0.564106	0.79338	0.771102	/	0.00246159	0.036904

## Sheet: Important MAGs
No.	MAG	Taxonomy	Completeness (%)	Contamination (%)	GC	Lineage	N50	Size	Role	Relative abundance (%)						DNA-RPKM = numReads / ( total length of genome/1000 * totalNumReads/1,000,000 ) - Reads per kilo base per million mapped reads
										cz1	cz2	cz3	lm1	lm2	lm3	cz1	cz2	cz3	lm1	lm2	lm3
1	cz2.66	d__Archaea;p__Halobacteriota;c__Methanosarcinia;o__Methanosarcinales;f__Methanosarcinaceae;g__Methanosarcina;s__Methanosarcina flavescens	97.87	0	0.413	Euryarchaeota	45292	3266967	Versatile methanogen	1.21749	1.45336	0.165268	0.00399336	0.00293183	0.000141213	4.99224	5.95942	0.677674	0.0163746	0.0120218	0.000579036
2	cz2.85	d__Archaea;p__Halobacteriota;c__Methanomicrobia;o__Methanomicrobiales;f__Methanoculleaceae;g__Methanoculleus;s__Methanoculleus sp002497965	84.96	2.039	0.595	Euryarchaeota	15819	1538568	Hydrogenotrophic methanogen	0.253115	0.197648	0.0164872	0.00384932	0.00662286	0.00249749	1.90845	1.49024	0.124312	0.0290234	0.0499356	0.0188308
3	cz3.18	d__Archaea;p__Halobacteriota;c__Methanosarcinia;o__Methanotrichales;f__Methanotrichaceae;g__Methanothrix_A;s__Methanothrix_A harundinacea_D	100	0	0.57	Euryarchaeota	26731	2311895	Acetotrophic methanogens	0.688618	0.581952	0.197387	0.0271886	0.0361059	0.0640104	3.53928	2.99105	1.01451	0.139741	0.185573	0.328993
4	czmix2.316	d__Archaea;p__Halobacteriota;c__Methanomicrobia;o__Methanomicrobiales;f__Methanoculleaceae;g__Methanoculleus;s__	91.5	0.377	0.594	Euryarchaeota	11016	2069609	Hydrogenotrophic methanogen	0.11196	0.137531	9.61377	0.0898308	0.163854	1.68072	0.653617	0.802899	56.1246	0.524427	0.956572	9.81195
5	lm1.89	d__Archaea;p__Halobacteriota;c__Methanosarcinia;o__Methanotrichales;f__Methanotrichaceae;g__Methanothrix;s__	98.03	0	0.538	Euryarchaeota	31493	2234478	Acetotrophic methanogens	0.000500706	0.000576793	0.000373564	0.31239	0.227665	0.0684963	0.00268216	0.00308974	0.0020011	1.6734	1.21955	0.366919
6	lm2.29	d__Archaea;p__Halobacteriota;c__Methanosarcinia;o__Methanosarcinales;f__Methanosarcinaceae;g__Methanosarcina;s__Methanosarcina sp002499445	99.83	0	0.402	Euryarchaeota	60819	3170182	Versatile methanogen	0.0155632	0.0155321	0.00326127	0.862911	0.622319	0.0164201	0.0648306	0.0647011	0.0135853	3.59458	2.59236	0.0684002
7	lm3.38	d__Archaea;p__Halobacteriota;c__Methanomicrobia;o__Methanomicrobiales;f__Methanoculleaceae;g__Methanoculleus;s__	89.97	0	0.605	Euryarchaeota	18804	1861524	Hydrogenotrophic methanogen	0.00353935	0.00383427	0.203312	0.0229105	0.0440404	6.09908	0.022244	0.0240975	1.27777	0.143987	0.276784	38.3313
8	lmmix2.44	d__Archaea;p__Methanobacteriota;c__Methanobacteria;o__Methanobacteriales;f__Methanobacteriaceae;g__Methanobacterium;s__	98.4	0	0.365	Euryarchaeota	70292	1867371	Hydrogenotrophic methanogen	0.0190354	0.0398681	0.0439664	0.0866669	0.111164	0.0423605	0.122361	0.256274	0.282618	0.557099	0.714566	0.272295
9	lmmix2.70	d__Archaea;p__Thermoplasmatota;c__Thermoplasmata;o__Methanomassiliicoccales;f__Methanomassiliicoccaceae;g__;s__	97.58	0	0.534	Euryarchaeota	30321	1756609	Methylotrophic methanogen	5.85017e-05	3.63594e-05	0.102309	0.0161688	0.0191142	0.121295	0.000394357	0.000245097	0.689661	0.108993	0.128848	0.817644
10	lmmix2.306	d__Bacteria;p__Firmicutes_B;c__Syntrophomonadia;o__Thermacetogeniales;f__Thermacetogeniaceae;g__Syntrophaceticus;s__Syntrophaceticus schinkii	91.6	0	0.477	Firmicutes	12874	2072738	Known SAOB-WL pathway	0.142268	0.52642	0.534597	0.0492829	0.07211	0.0260143	0.851938	3.15235	3.20132	0.29512	0.431815	0.155781
11	lm1.58	d__Bacteria;p__Firmicutes_D;c__Dethiobacteria;o__DTU022;f__DTU022;g__;s__	91.31	0	0.528	Firmicutes	45804	1887191	Potential SAOB-WL pathway	0.00597406	0.00972119	0.173439	3.25332	3.33	1.9418	0.035777	0.0582175	1.03868	19.4832	19.9424	11.6289
12	lm1.209	d__Bacteria;p__Firmicutes_D;c__Dethiobacteria;o__DTU022;f__DTU022;g__;s__	87.28	1.412	0.481	Firmicutes	19175	2129218	Potential SAOB-WL pathway	0.000455969	0.000568529	0.000526251	0.146028	0.10865	0.0654521	0.00243507	0.00303619	0.00281041	0.77985	0.58024	0.349542
13	czmix2.30	d__Bacteria;p__Firmicutes_A;c__Thermosediminibacteria;o__Thermosediminibacterales;f__Tepidanaerobacteraceae;g__DTU063;s__DTU063 sp001512695	30.76	0	0.449	Firmicutes	14582	1118114	Potential SAOB-WL pathway	0.0417031	0.0412415	0.00213614	0.00104801	0.000970814	0.0015517	0.434802	0.429989	0.0222716	0.0109267	0.0101218	0.0161782
14	czmix2.2	d__Bacteria;p__Firmicutes_D;c__Dethiobacteria;o__DTU022;f__DTU022;g__;s__	62.06	1.724	0.554	Bacteria	18326	908402	Potential SAOB-WL pathway	1.72064e-05	2.64432e-05	0.112641	0.00580793	0.0063434	0.0271572	0.000218571	0.000335905	1.43087	0.0737775	0.0805796	0.344975
15	czmix2.210	d__Bacteria;p__Firmicutes_D;c__Dethiobacteria;o__DTU022;f__DTU022;g__;s__	83.05	0.847	0.557	Firmicutes	10497	1931694	Potential SAOB-WL pathway	0.0181493	0.0518816	0.063709	0.0082003	0.00879063	0.0054843	0.111342	0.318283	0.390842	0.0503072	0.0539287	0.0336451
16	cz3.5	d__Bacteria;p__Firmicutes_D;c__Dethiobacteria;o__DTU022;f__DTU022;g__;s__	28.01	0	0.519	Firmicutes	15018	716262	Potential SAOB-WL pathway	0.00102894	0.0015271	0.078533	0.459952	0.475802	0.279677	0.0169943	0.0252219	1.29707	7.59669	7.85847	4.61921
17	lmmix2.72	d__Bacteria;p__Firmicutes_A;c__Clostridia;o__Saccharofermentanales;f__DTU023;g__UBA1046;s__UBA1046 sp002316595	92.9	0.709	0.464	Clostridiales	24783	1580244	Potential SAOB-WLP-GCS	0.000230566	0.000396648	0.000385423	0.0206705	0.0372641	0.0818294	0.00169505	0.00291604	0.00283352	0.151963	0.273954	0.601586
18	lmmix2.354	d__Bacteria;p__Synergistota;c__Synergistia;o__Synergistales;f__Thermovirgaceae;g__58-81;s__	100	0	0.579	Bacteria	86943	1743923	Potential SAOB-WLP-GCS	0.000739875	0.000560266	0.018905	0.118321	0.165809	0.25833	0.00465716	0.00352661	0.118998	0.744774	1.04369	1.62607
19	lm3.89	d__Bacteria;p__Synergistota;c__Synergistia;o__Synergistales;f__Aminobacteriaceae;g__Aminivibrio;s__	92.37	0	0.563	Bacteria	6631	2176423	Potential SAOB-WLP-GCS	0.00224887	0.00207414	0.0156793	0.0483955	0.043937	0.100624	0.0123645	0.0114038	0.0862061	0.266082	0.241569	0.553237
20	lm3.5	d__Bacteria;p__Firmicutes_G;c__SHA-98;o__DTUO25;f__DTU025;g__UBA10085;s__UBA10085 sp003456765	93.22	2.478	0.555	Firmicutes	31828	2297413	Potential SAOB-WLP-GCS	0.199513	0.261637	2.65282	5.05912	10.1321	8.7555	1.0015	1.31334	13.3164	25.3953	50.86	43.95
21	cz3.120	d__Bacteria;p__Firmicutes_G;c__SHA-98;o__DTUO25;f__DTU025;g__UBA10085;s__	92.54	2.866	0.538	Firmicutes	19346	2922775	Potential SAOB-WLP-GCS	0.00446334	0.0133257	0.239378	0.0589832	0.11879	0.136797	0.0183062	0.054655	0.981799	0.241918	0.487213	0.561069
22	cz1.157	d__Bacteria;p__Synergistota;c__Synergistia;o__Synergistales;f__Aminobacteriaceae;g__Aminivibrio;s__	97.38	0	0.547	Bacteria	10656	2551148	Potential SAOB-WLP-GCS	0.206938	0.171934	0.120643	0.00133112	0.00212254	0.00363212	0.923511	0.767297	0.538401	0.00594045	0.00947238	0.0162092
									All SAOB	0.62373	1.08131	4.0134	9.23046	14.5027	11.6839
									Known SAOB	0.142268	0.52642	0.534597	0.0492829	0.07211	0.0260143
									Potential SAOB	0.481462	0.554894	3.4788	9.18117	14.4306	11.6578
									All SAOB-WL pathway	0.209596	0.631386	0.965582	3.92364	4.00266	2.34714
									All SAOB-WLP-GCS	0.414134	0.449928	3.04781	5.30682	10.5	9.33672
