# Supplementary material for: Syntrophic Acetate-Oxidizing Microbial Consortia Enriched from Full-Scale Mesophilic Food Waste Anaerobic Digesters Showing High Biodiversity and Functional Redundancy
Source: mSystems. 2022 Sep 8;7(5):e00339-22. doi: 10.1128/msystems.00339-22 (PMC9600251; doi:10.1128/msystems.00339-22)
Supplement: DATA SET S3 [file msystems.00339-22-s0009.xlsx]

## Sheet: Table of content
Supplementary Information
Syntrophic acetate-oxidizing microbial consortia enriched from full-scale mesophilic food waste anaerobic digesters showing high biodiversity and functional redundancy
Chao Li,a Liping Hao,b,# Fan Lü,a,c Haowen Duan,a Hua Zhang,a,c Pinjing Hea,#
aInstitute of Waste Treatment and Reclamation, Tongji University, Shanghai 200092, People's Republic of China
bState Key Laboratory of Pollution Control and Resource Reuse, College of Environmental Science and Engineering, Tongji University, Shanghai 200092, People's Republic of China
cShanghai Institute of Pollution Control and Ecological Security, Shanghai 200092, People's Republic of China
Data S3 Relative abundance of genes participated in degradation of acetate or production of methane in six samples, and presence or absence of these key genes in potential SAOB or methanogens

## Sheet: HM
M00567: Methanogenesis, CO2 => methane					Step	KO	Name	Relative abundance (%)						Methanogens
								CZ			LM			cz2.66	cz2.85	cz3.18	czmix2.316	lm1.89	lm2.29	lm3.38	lmmix2.44	cz2.17
								Before	After	After/Before ratio	Before	After	After/Before ratio
	K00200				1	K00200	fwdA, fmdA; formylmethanofuran dehydrogenase subunit A [EC:1.2.7.12]	0.0173515	0.156961	9.046	0.0162237	0.080831	4.98227	1	1	1	1	1	1	1	1	1
	K00201					K00201	fwdB, fmdB; formylmethanofuran dehydrogenase subunit B [EC:1.2.7.12]	0.0179351	0.174002	9.70174	0.0158446	0.0855847	5.4015	1	1	1	1	1	1	1	1	1
	K00202					K00202	fwdC, fmdC; formylmethanofuran dehydrogenase subunit C [EC:1.2.7.12]	0.00846196	0.0699699	8.26877	0.0073566	0.0366119	4.97674	1	1	1	1	1	1	1	1	1
	K00203					K00203	fwdD, fmdD; formylmethanofuran dehydrogenase subunit D [EC:1.2.7.12]	0.00418675	0.0305774	7.30337	0.00323017	0.0164114	5.08067	1	1	1	1	1	1	1	1	1
	K11261					K00205	fwdF, fmdF; 4Fe-4S ferredoxin	0.0409407	0.0407451	0.995221	0.00444749	0.0180299	4.05395	1	1	1	1	1	1	1	1	1
	K00205	K11260	K00204			K11260	fwdG; 4Fe-4S ferredoxin	0.00165529	0.00632209	3.81932	0.000996711	0.0032079	3.21849	1	1	1	1	1	1	1	1	1
						K00204	fwdH; 4Fe-4S ferredoxin	1.11364e-05	3.58114e-05	3.21569	5.62173e-05	8.71713e-06	0.155061	0	0	0	0	0	0	0	1	0
		K00672			2	K00672	ftr; formylmethanofuran--tetrahydromethanopterin N-formyltransferase [EC:2.3.1.101]	0.0037995	0.0279219	7.34883	0.0044363	0.0153828	3.46749	1	1	1	1	1	1	1	1	1
					3	K01499	mch; methenyltetrahydromethanopterin cyclohydrolase [EC:3.5.4.27]	0.00445991	0.0515629	11.5614	0.00448129	0.0299056	6.67342	1	1	1	1	1	0	1	1	1
		K01499			4	K00319	mtd; methylenetetrahydromethanopterin dehydrogenase [EC:1.5.98.1]	0.00306213	0.0250322	8.17475	0.0025273	0.0126718	5.01397	1	1	1	1	1	1	1	1	0
						K13942	hmd; 5,10-methenyltetrahydromethanopterin hydrogenase [EC:1.12.98.2]	0	0	/	0	0	/	0	0	0	0	0	0	0	0	0
	K00319		K13942		5	K00320	mer; 5,10-methylenetetrahydromethanopterin reductase [EC:1.5.98.2]	0.0361967	0.0334947	0.92535	0.0083741	0.0167311	1.99796	1	1	1	1	1	1	1	1	0
					6	K00577	mtrA; tetrahydromethanopterin S-methyltransferase subunit A [EC:2.1.1.86]	0.00587494	0.0403457	6.86742	0.00403439	0.0200029	4.9581	1	0	1	1	1	1	1	1	1
		K00320				K00578	mtrB; tetrahydromethanopterin S-methyltransferase subunit B [EC:2.1.1.86]	0.000923317	0.00628903	6.81135	0.000715283	0.00322534	4.50917	1	0	1	1	1	1	1	1	1
						K00579	mtrC; tetrahydromethanopterin S-methyltransferase subunit C [EC:2.1.1.86]	0.00310093	0.022765	7.34135	0.002482	0.0132529	5.33962	1	0	1	1	1	1	1	1	1
		K00577				K00580	mtrD; tetrahydromethanopterin S-methyltransferase subunit D [EC:2.1.1.86]	0.00301184	0.0245501	8.15119	0.00237995	0.0130612	5.48799	1	0	1	1	1	1	1	1	1
		K00578				K00581	mtrE; tetrahydromethanopterin S-methyltransferase subunit E [EC:2.1.1.86]	0.00320811	0.025404	7.91869	0.00288861	0.0132326	4.58095	1	0	1	1	1	1	1	1	1
		K00579				K00584	mtrH; tetrahydromethanopterin S-methyltransferase subunit H [EC:2.1.1.86]	0.00525409	0.026561	5.05531	0.00410008	0.0144617	3.52718	1	0	1	1	1	1	1	1	1
		K00580			7	K00399	mcrA; methyl-coenzyme M reductase alpha subunit [EC:2.8.4.1]	0.00461482	0.0533452	11.5595	0.00537083	0.0310533	5.78185	0	1	0	1	1	1	1	1	0
		K00581				K00401	mcrB; methyl-coenzyme M reductase beta subunit [EC:2.8.4.1]	0.00669135	0.0352577	5.26914	0.00532125	0.0219701	4.12874	1	1	1	1	1	1	1	1	1
		K00582				K00402	mcrG; methyl-coenzyme M reductase gamma subunit [EC:2.8.4.1]	0.00379483	0.0222664	5.86757	0.00291315	0.0132006	4.53139	1	1	0	1	1	1	1	1	1
		K00583			8	K03388	hdrA2; heterodisulfide reductase subunit A2 [EC:1.8.7.3 1.8.98.4 1.8.98.5 1.8.98.6]	0.103436	0.16244	1.57045	0.0349158	0.0954119	2.73263	1	1	1	1	1	1	1	1	1
		K00584				K03389	hdrB2; heterodisulfide reductase subunit B2 [EC:1.8.7.3 1.8.98.4 1.8.98.5 1.8.98.6]	0.0104429	0.0334148	3.19977	0.00708546	0.0204882	2.89158	1	1	0	1	1	1	1	1	1
						K03390	hdrC2; heterodisulfide reductase subunit C2 [EC:1.8.7.3 1.8.98.4 1.8.98.5 1.8.98.6]	0.00710599	0.0228945	3.22186	0.00426226	0.0117303	2.75214	1	1	0	1	1	1	1	0	1
		K00399				K08264	hdrD; heterodisulfide reductase subunit D [EC:1.8.98.1]	0.00366412	0.00146827	0.400714	0.00925421	0.00456487	0.493275	1	0	1	0	1	1	0	0	0
		K00401				K08265	hdrE; heterodisulfide reductase subunit E [EC:1.8.98.1]	0.00127526	0.000206604	0.16201	0.000657239	8.42656e-05	0.128211	1	0	1	0	1	1	0	0	0
		K00402
K22480	K03388	K08264	K03388
			K03389
K22481	K03389		K03390
		K08265	K14127
K22482	K03390		K14126	K22516
			K14128	K00125

## Sheet: AM
M00357: Methanogenesis, acetate => methane					Step	KO	Name	Relative abundance (%)						Methanogens
								CZ			LM			lm1.89	lm2.29	cz3.18	cz2.66
								Before	After	After/Before ratio	Before	After	After/Before ratio
	K00925		K01895		1	K00925	ackA; acetate kinase [EC:2.7.2.1]	0.0510887	0.0583946	1.143	0.0908517	0.0754874	0.830886	0	1	0	1
	K00625					K00625	E2.3.1.8, pta; phosphate acetyltransferase [EC:2.3.1.8]	0.0165232	0.00765813	0.463478	0.0474407	0.0185559	0.391138	0	1	0	1
						K01895	ACSS1_2, acs; acetyl-CoA synthetase [EC:6.2.1.1]	0.110633	0.202142	1.82713	0.0631137	0.129702	2.05505	1	1	1	1
		K00193			2	K00193	cdhC; acetyl-CoA decarbonylase/synthase, CODH/ACS complex subunit beta [EC:2.3.1.169]	0.00281403	0.000685926	0.243752	0.00147661	0.000258608	0.175136	1	1	1	1
		K00197				K00197	cdhE, acsC; acetyl-CoA decarbonylase/synthase, CODH/ACS complex subunit gamma [EC:2.1.1.245]	0.00845908	0.00500258	0.591385	0.0112495	0.0054947	0.488441	1	1	1	1
		K00194				K00194	cdhD, acsD; acetyl-CoA decarbonylase/synthase, CODH/ACS complex subunit delta [EC:2.1.1.245]	0.00549411	0.00412657	0.751091	0.00772508	0.00429173	0.555558	1	1	1	1
					3	K00577	mtrA; tetrahydromethanopterin S-methyltransferase subunit A [EC:2.1.1.86]	0.00587494	0.0403457	6.86742	0.00403439	0.0200029	4.9581	1	1	1	1
		K00577				K00578	mtrB; tetrahydromethanopterin S-methyltransferase subunit B [EC:2.1.1.86]	0.000923317	0.00628903	6.81135	0.000715283	0.00322534	4.50917	1	1	1	1
		K00578				K00579	mtrC; tetrahydromethanopterin S-methyltransferase subunit C [EC:2.1.1.86]	0.00310093	0.022765	7.34135	0.002482	0.0132529	5.33962	1	1	1	1
		K00579				K00580	mtrD; tetrahydromethanopterin S-methyltransferase subunit D [EC:2.1.1.86]	0.00301184	0.0245501	8.15119	0.00237995	0.0130612	5.48799	1	1	1	1
		K00580				K00581	mtrE; tetrahydromethanopterin S-methyltransferase subunit E [EC:2.1.1.86]	0.00320811	0.025404	7.91869	0.00288861	0.0132326	4.58095	1	1	1	1
		K00581				K00584	mtrH; tetrahydromethanopterin S-methyltransferase subunit H [EC:2.1.1.86]	0.00525409	0.026561	5.05531	0.00410008	0.0144617	3.52718	1	1	1	1
		K00582			4	K00399	mcrA; methyl-coenzyme M reductase alpha subunit [EC:2.8.4.1]	0.00461482	0.0533452	11.5595	0.00537083	0.0310533	5.78185	1	1	0	0
		K00583				K00401	mcrB; methyl-coenzyme M reductase beta subunit [EC:2.8.4.1]	0.00669135	0.0352577	5.26914	0.00532125	0.0219701	4.12874	1	1	1	1
		K00584				K00402	mcrG; methyl-coenzyme M reductase gamma subunit [EC:2.8.4.1]	0.00379483	0.0222664	5.86757	0.00291315	0.0132006	4.53139	1	1	0	1
					5	K03388	hdrA2; heterodisulfide reductase subunit A2 [EC:1.8.7.3 1.8.98.4 1.8.98.5 1.8.98.6]	0.103436	0.16244	1.57045	0.0349158	0.0954119	2.73263	1	1	1	1
		K00399				K03389	hdrB2; heterodisulfide reductase subunit B2 [EC:1.8.7.3 1.8.98.4 1.8.98.5 1.8.98.6]	0.0104429	0.0334148	3.19977	0.00708546	0.0204882	2.89158	1	1	0	1
		K00401				K03390	hdrC2; heterodisulfide reductase subunit C2 [EC:1.8.7.3 1.8.98.4 1.8.98.5 1.8.98.6]	0.00710599	0.0228945	3.22186	0.00426226	0.0117303	2.75214	1	1	0	1
		K00402				K08264	hdrD; heterodisulfide reductase subunit D [EC:1.8.98.1]	0.00366412	0.00146827	0.400714	0.00925421	0.00456487	0.493275	1	1	1	1
						K08265	hdrE; heterodisulfide reductase subunit E [EC:1.8.98.1]	0.00127526	0.000206604	0.16201	0.000657239	8.42656e-05	0.128211	1	1	1	1
K22480	K03388	K08264	K03388
			K03389
K22481	K03389		K03390
		K08265	K14127
K22482	K03390		K14126	K22516
			K14128	K00125

## Sheet: MM
M00563: Methanogenesis, methylamine/dimethylamine/trimethylamine => methane					Step	KO	Name	Relative abundance (%)						Methanogens
								CZ			LM			lmmix2.70	lm2.29	cz2.66
								Before	After	After/Before ratio	Before	After	After/Before ratio
		K14082			1	K14082	mtbA; [methyl-Co(III) methylamine-specific corrinoid protein]:coenzyme M methyltransferase [EC:2.1.1.247]	0.00118711	0.000292001	0.245976	0.000640592	0.000151097	0.235871	1	1	1
					2	K16177	mtmC; monomethylamine corrinoid protein	0.000694886	8.26417e-05	0.118928	0.000384644	0	0	0	1	1
	K16177	K16179	K14084			K16179	mtbC; dimethylamine corrinoid protein	0.00279087	0.00158947	0.569527	0.00124638	0.000156908	0.125891	1	1	1
	K16176	K16178	K14083			K14084	mttC; trimethylamine corrinoid protein	0.00228507	0.002482	1.08618	0.00241653	0.000598576	0.2477	1	1	0
					3	K00399	mcrA; methyl-coenzyme M reductase alpha subunit [EC:2.8.4.1]	0.00461482	0.0533452	11.5595	0.00537083	0.0310533	5.78185	1	1	0
						K00401	mcrB; methyl-coenzyme M reductase beta subunit [EC:2.8.4.1]	0.00669135	0.0352577	5.26914	0.00532125	0.0219701	4.12874	1	1	1
		K00399				K00402	mcrG; methyl-coenzyme M reductase gamma subunit [EC:2.8.4.1]	0.00379483	0.0222664	5.86757	0.00291315	0.0132006	4.53139	1	1	1
		K00401			4	K03388	hdrA2; heterodisulfide reductase subunit A2 [EC:1.8.7.3 1.8.98.4 1.8.98.5 1.8.98.6]	0.103436	0.16244	1.57045	0.0349158	0.0954119	2.73263	1	1	1
		K00402				K03389	hdrB2; heterodisulfide reductase subunit B2 [EC:1.8.7.3 1.8.98.4 1.8.98.5 1.8.98.6]	0.0104429	0.0334148	3.19977	0.00708546	0.0204882	2.89158	1	1	1
						K03390	hdrC2; heterodisulfide reductase subunit C2 [EC:1.8.7.3 1.8.98.4 1.8.98.5 1.8.98.6]	0.00710599	0.0228945	3.22186	0.00426226	0.0117303	2.75214	1	1	1
K22480	K03388	K08264	K03388			K08264	hdrD; heterodisulfide reductase subunit D [EC:1.8.98.1]	0.00366412	0.00146827	0.400714	0.00925421	0.00456487	0.493275	1	1	1
			K03389			K08265	hdrE; heterodisulfide reductase subunit E [EC:1.8.98.1]	0.00127526	0.000206604	0.16201	0.000657239	8.42656e-05	0.128211	0	1	1
K22481	K03389		K03390
		K08265	K14127
K22482	K03390		K14126	K22516
			K14128	K00125

## Sheet: MM-Methanol
M00356: Methanogenesis, methanol => methane					Step	KO	Name	Relative abundance (%)						Methanogens
								CZ			LM			lmmix2.70	lm2.29	cz2.66
								Before	After	After/Before ratio	Before	After	After/Before ratio
		K14080			1	K14080	mtaA; [methyl-Co(III) methanol-specific corrinoid protein]:coenzyme M methyltransferase [EC:2.1.1.246]	0.00449113	0.00116525	0.259456	0.00418911	0.000528839	0.126241	1	1	1
		K04480				K04480	mtaB; methanol---5-hydroxybenzimidazolylcobamide Co-methyltransferase [EC:2.1.1.90]	0.00505252	0.00102751	0.203366	0.00181217	0.000284759	0.157137	1	1	1
		K14081				K14081	mtaC; methanol corrinoid protein	0.00254635	0.000380152	0.149293	0.000865482	0.000107511	0.124221	1	1	1
					2	K00399	mcrA; methyl-coenzyme M reductase alpha subunit [EC:2.8.4.1]	0.00461482	0.0533452	11.5595	0.00537083	0.0310533	5.78185	1	1	0
		K00399				K00401	mcrB; methyl-coenzyme M reductase beta subunit [EC:2.8.4.1]	0.00669135	0.0352577	5.26914	0.00532125	0.0219701	4.12874	1	1	1
		K00401				K00402	mcrG; methyl-coenzyme M reductase gamma subunit [EC:2.8.4.1]	0.00379483	0.0222664	5.86757	0.00291315	0.0132006	4.53139	1	1	1
		K00402			3	K03388	hdrA2; heterodisulfide reductase subunit A2 [EC:1.8.7.3 1.8.98.4 1.8.98.5 1.8.98.6]	0.103436	0.16244	1.57045	0.0349158	0.0954119	2.73263	1	1	1
						K03389	hdrB2; heterodisulfide reductase subunit B2 [EC:1.8.7.3 1.8.98.4 1.8.98.5 1.8.98.6]	0.0104429	0.0334148	3.19977	0.00708546	0.0204882	2.89158	1	1	1
K22480	K03388	K08264	K03388			K03390	hdrC2; heterodisulfide reductase subunit C2 [EC:1.8.7.3 1.8.98.4 1.8.98.5 1.8.98.6]	0.00710599	0.0228945	3.22186	0.00426226	0.0117303	2.75214	1	1	1
			K03389			K08264	hdrD; heterodisulfide reductase subunit D [EC:1.8.98.1]	0.00366412	0.00146827	0.400714	0.00925421	0.00456487	0.493275	1	1	1
K22481	K03389		K03390			K08265	hdrE; heterodisulfide reductase subunit E [EC:1.8.98.1]	0.00127526	0.000206604	0.16201	0.000657239	8.42656e-05	0.128211	0	1	1
		K08265	K14127
K22482	K03390		K14126	K22516
			K14128	K00125

## Sheet: WL
					No.	KO	Name	Relative abundance (%)						Potential SAOB
								CZ			LM			cz3.5	czmix2.210	czmix2.2	czmix2.30	lm1.209	lm1.58	lmmix2.306
								Before	After	After/Before ratio	Before	After	After/Before ratio
					①	K00925	ackA; acetate kinase [EC:2.7.2.1]	0.0510887	0.0583946	1.143	0.0908517	0.0754874	0.830886	0	0	0	0	0	0	1
					②	K00625	pta; phosphate acetyltransferase [EC:2.3.1.8]	0.0165232	0.00765813	0.463478	0.0474407	0.0185559	0.391138	0	0	0	0	0	0	1
					③	K01895	acs; acetyl-CoA synthetase [EC:6.2.1.1]	0.110633	0.202142	1.82713	0.0631137	0.129702	2.05505	0	0	0	0	0	0	0
					④	K14138	acsB; acetyl-CoA synthase [EC:2.3.1.169]	0.00702982	0.00752039	1.06978	0.0156839	0.00890309	0.567659	1	1	1	1	1	1	1
					⑤	K00197	cdhE, acsC; acetyl-CoA decarbonylase/synthase, CODH/ACS complex subunit gamma [EC:2.1.1.245]	0.00845908	0.00500258	0.591385	0.0112495	0.0054947	0.488441	1	1	1	1	1	1	1
					⑥	K00194	cdhD, acsD; acetyl-CoA decarbonylase/synthase, CODH/ACS complex subunit delta [EC:2.1.1.245]	0.00549411	0.00412657	0.751091	0.00772508	0.00429173	0.555558	1	1	1	1	1	1	1
					⑤	K15023	acsE; 5-methyltetrahydrofolate corrinoid/iron sulfur protein methyltransferase [EC:2.1.1.258]	0.000764467	0.00180159	2.35666	0.00412054	0.00242046	0.587412	1	1	1	1	1	1	1
					⑥	K00297	metF, MTHFR; methylenetetrahydrofolate reductase (NADH) [EC:1.5.1.54]	0.0656116	0.0330759	0.504117	0.0399325	0.033003	0.826471	1	1	1	1	1	1	1
					⑦	K01491	folD; methylenetetrahydrofolate dehydrogenase (NADP+) / methenyltetrahydrofolate cyclohydrolase [EC:1.5.1.5 3.5.4.9]	0.0723034	0.06797	0.940066	0.0810589	0.0689438	0.850539	0	1	1	1	1	1	1
					⑧	K01491	folD; methylenetetrahydrofolate dehydrogenase (NADP+) / methenyltetrahydrofolate cyclohydrolase [EC:1.5.1.5 3.5.4.9]	0.0723034	0.06797	0.940066	0.0810589	0.0689438	0.850539	0	1	1	1	1	1	1
					⑨	K01938	fhs; formate--tetrahydrofolate ligase [EC:6.3.4.3]	0.0584882	0.0731324	1.25038	0.0798261	0.0746418	0.935056	1	1	0	1	1	1	1
					⑩	K05299	fdhA; formate dehydrogenase (NADP+) alpha subunit [EC:1.17.1.10]	0.000539281	0.00331669	6.1502	0.0153752	0.00972541	0.632537	1	1	1	0	1	1	0
					⑪	K00198	cooS, acsA; anaerobic carbon-monoxide dehydrogenase catalytic subunit [EC:1.2.7.4]	0.00904034	0.00711269	0.786773	0.029915	0.0155601	0.520143	1	1	1	1	1	1	1

## Sheet: WLP-GCS
						No.	KO	Name	Relative abundance (%)						Potential SAOB
									CZ			LM			cz1.157	cz3.120	lm3.5	lm3.89	lmmix2.354	lmmix2.72
									Before	After	After/Before ratio	Before	After	After/Before ratio
						①	K00925	ackA; acetate kinase [EC:2.7.2.1]	0.0510887	0.0583946	1.143	0.0908517	0.0754874	0.830886	1	1	1	1	1	1
						②	K00625	pta; phosphate acetyltransferase [EC:2.3.1.8]	0.0165232	0.00765813	0.463478	0.0474407	0.0185559	0.391138	0	0	0	0	0	1
						③	K01895	acs; acetyl-CoA synthetase [EC:6.2.1.1]	0.110633	0.202142	1.82713	0.0631137	0.129702	2.05505	0	0	0	0	0	1
						④	K00169	porA; pyruvate ferredoxin oxidoreductase alpha subunit [EC:1.2.7.1]	0.0252365	0.0828731	3.28386	0.0219911	0.0554816	2.52291	1	1	1	0	1	0
						④	K00170	porB; pyruvate ferredoxin oxidoreductase beta subunit [EC:1.2.7.1]	0.0212383	0.0641327	3.01967	0.0171347	0.0405898	2.36887	1	1	1	0	1	0
						④	K00171	porD; pyruvate ferredoxin oxidoreductase delta subunit [EC:1.2.7.1]	0.00288794	0.0087242	3.0209	0.00373372	0.00747929	2.00317	1	1	1	0	1	0
						④	K00172	porC, porG; pyruvate ferredoxin oxidoreductase gamma subunit [EC:1.2.7.1]	0.0105649	0.0345001	3.26553	0.00921824	0.0225948	2.4511	1	1	1	0	1	0
						④	K00189	vorG, porG; 2-oxoisovalerate/pyruvate ferredoxin oxidoreductase gamma subunit [EC:1.2.7.7 1.2.7.1]	0	0	/	0	0	/	0	0	0	0	0	0
						④	K03737	por, nifJ; pyruvate-ferredoxin/flavodoxin oxidoreductase [EC:1.2.7.1 1.2.7.-]	0.274075	0.183186	0.668379	0.283596	0.188203	0.663631	0	0	0	1	0	1
						⑤	K01752	E4.3.1.17, sdaA, sdaB, tdcG; L-serine dehydratase [EC:4.3.1.17]	0.031148	0.0222664	0.714859	0.0543178	0.0335667	0.617969	1	1	1	1	1	1
						⑤	K17989	SDS, SDH, CHA1; L-serine/L-threonine ammonia-lyase [EC:4.3.1.17 4.3.1.19]	0.000258828	0.000242416	0.936591	0.000159499	0.00018306	1.14772	1	0	0	1	0	0
						⑥	K00600	glyA, SHMT; glycine hydroxymethyltransferase [EC:2.1.2.1]	0.2016	0.12948	0.642264	0.155784	0.120317	0.772329	1	1	1	1	1	1
						⑦	K10670	grdA; glycine/sarcosine/betaine reductase complex component A [EC:1.21.4.2 1.21.4.3 1.21.4.4]	0.00298728	0.00613477	2.05363	0.00485108	0.00637222	1.31357	1	1	1	1	1	0
						⑦	K10671	grdE; glycine reductase complex component B subunit alpha and beta [EC:1.21.4.2]	0.0166943	0.0316325	1.89481	0.0297492	0.0354148	1.19044	1	1	1	0	1	0
						⑦	K10672	grdB; glycine reductase complex component B subunit gamma [EC:1.21.4.2]	0.0160559	0.0292607	1.82242	0.0268046	0.0308761	1.15189	1	1	1	1	1	0
						⑦	K21576	grdD; glycine/sarcosine/betaine reductase complex component C subunit alpha [EC:1.21.4.2 1.21.4.3 1.21.4.4]	0.00721868	0.0271285	3.7581	0.0216603	0.0302717	1.39756	1	1	1	0	1	0
						⑦	K21577	grdC; glycine/sarcosine/betaine reductase complex component C subunit beta [EC:1.21.4.2 1.21.4.3 1.21.4.4]	0.0129395	0.0362742	2.80337	0.0283562	0.038858	1.37036	1	1	1	1	1	0
						⑧	K00282	gcvPA; glycine dehydrogenase subunit 1 [EC:1.4.4.2]	0.0748768	0.090129	1.2037	0.0900255	0.107436	1.19339	1	1	1	1	1	1
						⑧	K00283	gcvPB; glycine dehydrogenase subunit 2 [EC:1.4.4.2]	0.0822388	0.0985309	1.19811	0.0967651	0.109481	1.13141	1	1	1	1	1	1
						⑨	K00605	gcvT, AMT; aminomethyltransferase [EC:2.1.2.10]	0.0389817	0.0525298	1.34755	0.0773644	0.0666715	0.861785	1	1	1	1	1	1
						⑨	K02437	gcvH, GCSH; glycine cleavage system H protein	0.0198788	0.0174594	0.878292	0.02698	0.0222316	0.824004	1	1	1	1	1	1
						⑩	K00382	DLD, lpd, pdhD; dihydrolipoamide dehydrogenase [EC:1.8.1.4]	0.128135	0.123772	0.965951	0.132486	0.128825	0.972361	1	1	1	1	1	1
						⑪	K00656	E2.3.1.54, pflD; formate C-acetyltransferase [EC:2.3.1.54]	0.0796542	0.0313239	0.393249	0.0634597	0.0426587	0.672217	1	1	1	1	1	1
						⑫	K01491	folD; methylenetetrahydrofolate dehydrogenase (NADP+) / methenyltetrahydrofolate cyclohydrolase [EC:1.5.1.5 3.5.4.9]	0.0723034	0.06797	0.940066	0.0810589	0.0689438	0.850539	1	1	1	1	1	1
						⑬	K01491	folD; methylenetetrahydrofolate dehydrogenase (NADP+) / methenyltetrahydrofolate cyclohydrolase [EC:1.5.1.5 3.5.4.9]	0.0723034	0.06797	0.940066	0.0810589	0.0689438	0.850539	1	1	1	1	1	1
						⑭	K01938	fhs; formate--tetrahydrofolate ligase [EC:6.3.4.3]	0.0584882	0.0731324	1.25038	0.0798261	0.0746418	0.935056	1	1	1	1	1	1
						⑮	K05299	fdhA; formate dehydrogenase (NADP+) alpha subunit [EC:1.17.1.10]	0.000539281	0.00331669	6.1502	0.0153752	0.00972541	0.632537	0	0	0	0	0	0
