# Supplementary material for: Syntrophic Acetate-Oxidizing Microbial Consortia Enriched from Full-Scale Mesophilic Food Waste Anaerobic Digesters Showing High Biodiversity and Functional Redundancy
Source: mSystems. 2022 Sep 8;7(5):e00339-22. doi: 10.1128/msystems.00339-22 (PMC9600251; doi:10.1128/msystems.00339-22)
Supplement: DATA SET S2 [file msystems.00339-22-s0008.xlsx]

## Sheet: Table of content
Syntrophic acetate-oxidizing microbial consortia enriched from full-scale mesophilic food waste anaerobic digesters showing high biodiversity and functional redundancy
Chao Li,a Liping Hao,b,# Fan Lü,a,c Haowen Duan,a Hua Zhang,a,c Pinjing Hea,#
aInstitute of Waste Treatment and Reclamation, Tongji University, Shanghai 200092, People's Republic of China
bState Key Laboratory of Pollution Control and Resource Reuse, College of Environmental Science and Engineering, Tongji University, Shanghai 200092, People's Republic of China
cShanghai Institute of Pollution Control and Ecological Security, Shanghai 200092, People's Republic of China
Data S2(a). Description of the full-scale food waste anaerobic digesters where the inoculating microbiota comes from.
Data S2(b). Composition of the modified basal medium.
Data S2(c). Composition of the stock trace element solution and the vitamin solution in the modified basal medium.
Data S2(d). Basic information on the eight sets of metagenomic bins.
Data S2(e). Sequencing strategy of slurry samples for DNA sequence analysis.

## Sheet: Data S2(a)
Data S2(a). Description of the full-scale food waste anaerobic digesters where the inoculating microbiota come from
Biogas plant	CZ	LM
Number of reactors	2	4
Volume per reactor (m3)	3500	4000
Startup time	2015-01-01	2017-04-01
Temperature (oC)	Around 38	36
Hydraulic retention time (d)	22–25	53
Biogas production (m3/d per reactor)	Around 6000–7000	Around 5600
CH4 content of the biogas (%)	56–60	53
VS reduction rate (%)	Around 83–85	Around 85

## Sheet: Data S2(b)
Data S2(b). Composition of the modified basal medium
The modified basal medium	CZ	LM
Ammonium acetate	22.0 g/L	37.7 g/L
Sodium acetate	16.7 g/L	0 g/L
Magnesium chloride hexahydrate	0.2 g/L	0.2 g/L
Calcium acetate monohydrate	0.2 g/L	0.2 g/L
Sodium sulfide nonahydrate	0.2 g/L	0.2 g/L
Potassium phosphate dibasic anhydrous	2.8 g/L	2.8 g/L
Potassium phosphate monobasic	2.8 g/L	2.8 g/L
Yeast extract	0.1 g/L	0.1 g/L
The stock trace element solution (Refer to Table S3)	5 mL/L	5 mL/L
The vitamin solution (Refer to Table S3)	2 mL/L	2 mL/L

## Sheet: Data S2(c)
Data S2(c). Composition of the stock trace element solution and the vitamin solution in the modified basal medium
The stock trace element solution (mg/L)			The vitamin solution (mg/L)
EDTA disodium salt	1000		Biotin	10
Cobaltous acetate	410		PyridoxinHCl	50
Manganese Chloride Tetrahydrate	200		ThiamineHCl	25
Ferrous chloride	91.2		D-Calsium pantothenate	25
Zinc acetate	270		Folic acid	10
Aluminum chloride	80		Riboflavin	25
Sodium tungstate dihydrate	60		Nicotinic acid	25
Cupric acetate	51		P-aminobenzic acid	25
Nickel sulfate hexahydrate	40		Vitamin B1	0.5
Sodium selenite	20
Perboric acid	200
Sodium molybdate dihydrate	200

## Sheet: Data S2(d)
Data S2(d). Basic information on the eight sets of metagenomic bins
Assembly	Number of bins	Single- or co- assembly
cz1	264	single
cz2	228	single
cz3	193	single
czmix2	436	co
lm1	299	single
lm2	226	single
lm3	191	single
lmmix2	471	co
total number of bins	2308
medium-high quality bins	434
dereplicated bins	1534

## Sheet: Data S2(e)
Data S2(e). Sequencing strategy of slurry samples for DNA sequence analysis
No.	Sample name	Data ID (NMDC)	Sample ID (NMDC)	Sequencing strategy
1	cz1	NMDC40014603	NMDC20030326	Metagenomic sequencing
2	cz2	NMDC40014604	NMDC20030327	Metagenomic sequencing
3	cz3	NMDC40014605	NMDC20030328	Metagenomic sequencing
4	lm1	NMDC40014606	NMDC20030329	Metagenomic sequencing
5	lm2	NMDC40014607	NMDC20030330	Metagenomic sequencing
6	lm3	NMDC40014608	NMDC20030331	Metagenomic sequencing
7	CZ_0d	NMDC40024651	NMDC20051610	16S rRNA gene amplicon sequencing
8	CZ_9d	NMDC40024652	NMDC20051611	16S rRNA gene amplicon sequencing
9	CZ_18d	NMDC40024653	NMDC20051612	16S rRNA gene amplicon sequencing
10	CZ_34d	NMDC40024654	NMDC20051613	16S rRNA gene amplicon sequencing
11	CZ_67d	NMDC40024655	NMDC20051614	16S rRNA gene amplicon sequencing
12	CZ_82d	NMDC40024656	NMDC20051615	16S rRNA gene amplicon sequencing
13	CZ_138d	NMDC40024657	NMDC20051616	16S rRNA gene amplicon sequencing
14	CZ_169d	NMDC40024658	NMDC20051617	16S rRNA gene amplicon sequencing
15	CZ_200d	NMDC40024659	NMDC20051618	16S rRNA gene amplicon sequencing
16	CZ_228d	NMDC40024660	NMDC20051619	16S rRNA gene amplicon sequencing
17	LM_0d	NMDC40024661	NMDC20051620	16S rRNA gene amplicon sequencing
18	LM_14d	NMDC40024662	NMDC20051621	16S rRNA gene amplicon sequencing
19	LM_23d	NMDC40024663	NMDC20051622	16S rRNA gene amplicon sequencing
20	LM_30d	NMDC40024664	NMDC20051623	16S rRNA gene amplicon sequencing
21	LM_35d	NMDC40024665	NMDC20051624	16S rRNA gene amplicon sequencing
22	LM_51d	NMDC40024666	NMDC20051625	16S rRNA gene amplicon sequencing
23	LM_87d	NMDC40024667	NMDC20051626	16S rRNA gene amplicon sequencing
24	LM_100d	NMDC40024668	NMDC20051627	16S rRNA gene amplicon sequencing
25	LM_149d	NMDC40024669	NMDC20051628	16S rRNA gene amplicon sequencing
26	LM_167d	NMDC40024670	NMDC20051629	16S rRNA gene amplicon sequencing
27	LM_195d	NMDC40024671	NMDC20051630	16S rRNA gene amplicon sequencing
28	LM_209d	NMDC40024672	NMDC20051631	16S rRNA gene amplicon sequencing
29	LM_229d	NMDC40024673	NMDC20051632	16S rRNA gene amplicon sequencing
30	LM_246d	NMDC40024674	NMDC20051633	16S rRNA gene amplicon sequencing
